# Supplementary material for: Genomic analysis of male puberty timing highlights shared genetic basis with hair colour and lifespan
Source: Nat Commun. 2020 Mar 24;11:1536. doi: 10.1038/s41467-020-14451-5 (PMC7093467; doi:10.1038/s41467-020-14451-5)
Supplement: Supplementary file 4 — Supplementary Data 1 [file 41467_2020_14451_MOESM4_ESM.xlsx]

## Sheet: SD1
SNP	EA	OA	Nearest Gene	Age at Menarche			23andMe - VB			UKBB - VB (Early)			UKBB - VB (Late)			UKBB -FH (Early)			UKBB - FH (Late)			Concordant Direction (with Menarche)
				Beta	SE	P	Beta	SE	P	Beta	SE	P	Beta	SE	P	Beta	SE	P	Beta	SE	P	23&Me	UKBB VB (Early)	UKBB VB (Late)	UKBB FH (Early)	UKBB FH (Late)
rs6931884	T	C	PRDM13	0.0592	0.0057	1.638e-25	-0.0635452	0.0161385	8.2341e-05	-0.000351487	0.001025	0.73	-0.00432763	0.00116846	0.00024	0.00321556	0.0013169	0.016	-0.00241448	0.00164879	0.14		Yes
rs157877	G	A	RXRG	0.0843	0.0058	2.245e-48	0.00649136	0.016531	0.694537	-0.001813	0.00104875	0.078	0.000174399	0.00119611	0.91	-0.00221683	0.00134462	0.082	0.00410815	0.00168727	0.012	Yes	Yes	Yes	Yes	Yes
rs10138913	T	C	C14orf39	0.056	0.0041	1.138e-41	0.00149073	0.0115964	0.897705	-0.000360221	0.00075564	0.61	-0.000224404	0.000861361	0.83	0.000400417	0.000970495	0.65	-0.0021579	0.00121457	0.084	Yes	Yes
rs2688326	C	T	CSMD1	0.0364	0.0042	4.34e-18	-0.0186924	0.0117758	0.11241	-0.00059986	0.000757114	0.46	-0.000200202	0.000862859	0.78	-0.00134362	0.000971982	0.2	0.0010364	0.00121656	0.5		Yes		Yes	Yes
rs4897178	T	G	CENPW	0.0426	0.0039	1.018e-27	-0.00555388	0.0113153	0.623521	n/a	n/a	n/a	n/a	n/a	n/a	n/a	n/a	n/a	n/a	n/a	n/a		n/a	n/a	n/a	n/a
rs10153031	T	G	MAP2K5	0.0403	0.0039	6.045e-25	-0.00517324	0.010982	0.637571	n/a	n/a	n/a	n/a	n/a	n/a	n/a	n/a	n/a	n/a	n/a	n/a		n/a	n/a	n/a	n/a
rs4804117	T	G	OLFM2	0.0455	0.0039	3.578e-31	0.000743532	0.0114694	0.948308	n/a	n/a	n/a	n/a	n/a	n/a	n/a	n/a	n/a	n/a	n/a	n/a	Yes	n/a	n/a	n/a	n/a
rs7576624	C	T	TMEM18	0.0741	0.005	4.975e-50	0.0219124	0.0139861	0.117155	-0.00298693	0.000920524	0.0013	0.00429457	0.00104742	3.5e-05	-0.00370625	0.0011822	0.0017	0.00544173	0.0014746	0.00013	Yes	Yes	Yes	Yes	Yes
rs62342064	T	C	TACR3	0.0565	0.0065	4.51e-18	-0.0174003	0.0202642	0.39049	-0.000647035	0.00102276	0.52	0.000981974	0.0011655	0.41	0.000210107	0.00131364	0.86	0.000842285	0.00164373	0.56		Yes	Yes		Yes
rs117143374	C	T	PSMG1	0.0502	0.0057	7.976e-19	-0.0110929	0.0158352	0.483571	-0.000119263	0.00100384	0.89	0.00596301	0.001142	1.4e-07	6.84812e-05	0.0012888	0.97	0.00681216	0.00161104	1.3e-05		Yes	Yes		Yes
rs16937956	G	A	STK33	0.0383	0.004	6.376e-22	-0.0033558	0.0110716	0.761797	-0.00104845	0.000727621	0.14	0.0024865	0.000828752	0.0023	-0.00246517	0.000934046	0.0077	0.00290094	0.00116818	0.01		Yes	Yes	Yes	Yes
rs10156597	A	T	TMEM38B	0.1024	0.0041	5.04e-139	0.0705716	0.0115525	1.00825e-09	-0.00481583	0.000750355	1.4e-10	0.00633777	0.000857757	1.6e-13	-0.00534765	0.000962685	3.7e-08	0.00640658	0.00121005	1.5e-07	Yes	Yes	Yes	Yes	Yes
rs10959552	G	A	PTPRD	0.0371	0.0059	4.502e-10	-0.027357	0.01676	0.1026	-0.00259386	0.00106951	0.016	0.000924537	0.0012179	0.45	-0.00269845	0.00137192	0.048	0.000334486	0.0017158	0.88		Yes	Yes	Yes	Yes
rs1571536	T	C	GADD45G	0.0331	0.0038	2.19e-18	-0.00636142	0.0107423	0.5537	-0.000585837	0.000700164	0.37	0.000884561	0.00079841	0.24	-0.00144969	0.000898801	0.089	0.00137988	0.00112572	0.19		Yes	Yes	Yes	Yes
rs6864818	T	C	SLIT3	0.0364	0.0046	4.672e-15	-0.0122017	0.0132785	0.358113	0.000245131	0.000864355	0.8	0.000582119	0.000985348	0.53	-0.000357489	0.00111026	0.78	0.000950722	0.00138896	0.52			Yes	Yes	Yes
rs9635759	A	G	CA10	0.059	0.0041	2.777e-46	0.0205576	0.0116029	0.0764161	-0.000250823	0.000770501	0.75	0.000290415	0.000878074	0.74	0.000203522	0.000989378	0.89	0.000538173	0.00123865	0.69	Yes	Yes	Yes		Yes
rs7753896	A	G	SENP6	0.031	0.0039	2.464e-15	-0.009498	0.0112776	0.399643	-0.00154427	0.000716403	0.034	0.00254808	0.000816525	0.0019	-0.0015327	0.000920374	0.099	0.0036307	0.00115132	0.0034		Yes	Yes	Yes	Yes
rs36068064	T	C	TMEM164	0.0309	0.005	8.154e-10	-0.00809794	0.00785578	0.30259	n/a	n/a	n/a	n/a	n/a	n/a	n/a	n/a	n/a	n/a	n/a	n/a		n/a	n/a	n/a	n/a
rs4886140	A	G	DIAPH3	0.0284	0.0041	3.101e-12	-0.0131082	0.011555	0.25659	-0.000165649	0.000744652	0.83	7.5167e-05	0.000848625	0.94	-0.000593679	0.000955459	0.59	0.00119052	0.0011955	0.32		Yes	Yes	Yes	Yes
rs10521021	G	T	AGXT2	0.024	0.0041	4.77e-09	-0.0179505	0.0113268	0.112994	-0.00061056	0.000736961	0.41	0.000442535	0.000840005	0.59	0.000943541	0.000945828	0.32	0.00090189	0.00118394	0.42		Yes	Yes		Yes
rs7426534	G	A	LOC440970	0.0237	0.0042	2.386e-08	-0.0193131	0.0118061	0.101848	-0.00134898	0.000759868	0.083	0.000751397	0.00086587	0.39	-0.000790404	0.000974865	0.42	0.00247612	0.00121974	0.051		Yes	Yes	Yes	Yes
rs9403051	A	G	PRDM13	0.0365	0.0038	1.76e-21	1.73016e-06	0.0108458	0.999873	-0.00237302	0.000701214	0.00063	0.00106406	0.000799618	0.18	-0.00402801	0.000900241	1e-05	0.00282482	0.00112748	0.012	Yes	Yes	Yes	Yes	Yes
rs17390720	C	G	CAMKMT	0.0259	0.0044	3.697e-09	-0.0170663	0.012223	0.162613	-0.000554174	0.000790553	0.49	0.00165035	0.000902081	0.07	0.000970909	0.00101411	0.32	0.00191369	0.00126916	0.14		Yes	Yes		Yes
rs78928932	C	T	PDE7B	0.0554	0.0091	1.06e-09	-0.034216	0.0263868	0.194704	0.000617254	0.00137454	0.64	0.00191831	0.00156588	0.23	-0.00163702	0.00176571	0.37	0.003554	0.00220582	0.13			Yes	Yes	Yes
rs4804025	G	A	ZC3H4	0.0409	0.0042	3.108e-22	0.0026286	0.0118537	0.824493	-0.000931005	0.000768596	0.22	0.00247305	0.000875586	0.0051	-0.000301173	0.000986251	0.76	0.00201268	0.00123511	0.1	Yes	Yes	Yes	Yes	Yes
rs2659007	G	A	SLC38A10	0.0306	0.0039	6.227e-15	-0.00577764	0.0108304	0.593685	-0.000420404	0.000701347	0.57	0.000981897	0.000799907	0.23	-4.98259e-05	0.000900457	1	0.00143434	0.00112759	0.22		Yes	Yes	Yes	Yes
rs506589	T	C	SEC16B	0.0695	0.0048	1.544e-47	0.0309618	0.0137388	0.0242139	-0.00232003	0.000855454	0.0064	0.00407135	0.000976951	3.2e-05	-0.00270069	0.00109615	0.012	0.00667148	0.00137706	1.3e-06	Yes	Yes	Yes	Yes	Yes
rs7465046	C	T	WWP1	0.0409	0.0046	1.524e-18	-0.00123164	0.0136203	0.927942	n/a	n/a	n/a	n/a	n/a	n/a	n/a	n/a	n/a	n/a	n/a	n/a		n/a	n/a	n/a	n/a
rs709488	C	A	LOC285205	0.0217	0.0038	1.379e-08	-0.0143693	0.010704	0.179431	0.000346078	0.000695494	0.66	0.000538335	0.000792587	0.48	0.000963962	0.000891955	0.3	-9.63626e-05	0.00111701	0.96			Yes
rs73035994	C	T	THRB	0.0907	0.0116	5.22e-15	-0.0150856	0.0329747	0.647296	0.00247044	0.00211475	0.25	0.00225656	0.00241155	0.32	-0.00150455	0.00270467	0.53	-0.00320967	0.00338986	0.34			Yes	Yes
rs13199764	T	C	SIM1	0.039	0.0045	9.508e-18	-0.00108034	0.0129986	0.933758	0.000347189	0.000829373	0.68	0.00156852	0.000945993	0.1	-0.000930871	0.00106361	0.42	0.00285033	0.00133262	0.043			Yes	Yes	Yes
rs7132908	G	A	FAIM2	0.0424	0.0039	6.642e-27	0.0089681	0.010993	0.414583	-0.000954163	0.000713404	0.22	0.00260981	0.000813732	0.0015	-0.00172232	0.000914984	0.079	0.00445083	0.00114697	9.2e-05	Yes	Yes	Yes	Yes	Yes
rs1079866	G	C	INHBA	0.0711	0.0056	3.65e-37	0.0254754	0.0155408	0.101139	-0.000365553	0.00102378	0.72	0.00195369	0.00116658	0.087	-0.00145741	0.00131234	0.23	-0.00211572	0.00164453	0.26	Yes	Yes	Yes	Yes
rs12894936	C	T	WDR25	0.0522	0.0043	3.731e-34	0.0174509	0.0119766	0.145068	-0.000452551	0.000784596	0.61	0.00179762	0.000895338	0.045	-0.00180448	0.00100589	0.094	0.00252122	0.00126196	0.05	Yes	Yes	Yes	Yes	Yes
rs16918378	T	C	NPBWR1	0.0478	0.0059	9.081e-16	-0.004424	0.0164334	0.787755	-0.00279579	0.00107671	0.01	0.00298074	0.00123047	0.015	-0.00148895	0.00138086	0.28	0.00338224	0.00173236	0.053		Yes	Yes	Yes	Yes
rs11031040	G	T	C11orf46	0.0404	0.0052	5.098e-15	-0.00497696	0.0146999	0.734914	0.000295815	0.000944856	0.76	-5.58595e-05	0.00107696	0.98	-0.00316659	0.00121385	0.0077	0.000781732	0.00151707	0.5				Yes	Yes
rs112991346	C	T	GPRC5B	0.0446	0.0055	6.469e-16	-0.0035137	0.0152159	0.817363	0.000757224	0.00104508	0.46	0.00303991	0.00119033	0.012	-0.00200535	0.0013418	0.16	0.00610249	0.00167687	0.00043			Yes	Yes	Yes
rs29941	A	G	KCTD15	0.0278	0.0041	7.851e-12	-0.00835794	0.0114986	0.467277	-0.00122524	0.000742108	0.095	0.00182101	0.000846131	0.028	-0.00225663	0.000952677	0.02	0.00220731	0.00119328	0.047		Yes	Yes	Yes	Yes
rs10400136	G	A	EIF3A	0.0259	0.0039	2.729e-11	-0.00869886	0.0110233	0.430003	-0.000782133	0.000697562	0.26	0.00120059	0.000795195	0.13	-0.00152935	0.000895352	0.076	0.000388755	0.00112068	0.74		Yes	Yes	Yes	Yes
rs6590889	C	T	TRPC6	0.0437	0.004	8.621e-28	0.0111047	0.0113126	0.326253	-0.000789874	0.000738267	0.3	0.000553427	0.000841914	0.53	-1.78841e-05	0.000947277	0.97	0.00407482	0.00118654	0.00055	Yes	Yes	Yes	Yes	Yes
rs111567162	A	T	CCDC85A	0.0675	0.0051	2.486e-40	0.028219	0.014325	0.0488361	n/a	n/a	n/a	n/a	n/a	n/a	n/a	n/a	n/a	n/a	n/a	n/a	Yes	n/a	n/a	n/a	n/a
rs10782777	G	A	LPHN2	0.025	0.0041	8.398e-10	-0.0107783	0.0112321	0.337224	-0.000337038	0.000723866	0.66	-0.000950838	0.000825368	0.25	0.000430774	0.000929167	0.61	-0.00135108	0.00116328	0.23		Yes
rs28757192	C	T	CYP19A1	0.0627	0.0106	3.503e-09	-0.0308864	0.0299214	0.301921	0.000381495	0.00190905	0.81	-0.000778735	0.00217433	0.73	-0.000830564	0.00244568	0.83	0.00246012	0.0030658	0.44				Yes	Yes
rs1925047	C	A	KLF12	0.0341	0.0041	5.699e-17	3.53622e-05	0.0115763	0.997563	-0.00137196	0.000746259	0.07	0.00184779	0.000851496	0.031	-0.00196074	0.000958408	0.042	0.00266717	0.00120184	0.023	Yes	Yes	Yes	Yes	Yes
rs151680	T	C	PPM1F	0.028	0.0038	2.524e-13	-0.00441052	0.0107796	0.682406	-0.000857898	0.00069672	0.23	-0.000273738	0.000794685	0.69	-0.00126745	0.000894695	0.18	0.000692195	0.00112058	0.55		Yes		Yes	Yes
rs36093651	T	C	ARHGAP40	0.0371	0.0046	6.508e-16	-0.00122311	0.0128058	0.923902	-0.00142279	0.00081638	0.086	0.000534978	0.000930918	0.59	-0.000539628	0.00104868	0.61	0.00115155	0.00131343	0.39		Yes	Yes	Yes	Yes
rs12603280	G	A	WSCD1	0.037	0.0045	2.664e-16	-0.000587272	0.0123162	0.961966	-0.000456665	0.000816051	0.57	-0.000431091	0.000930193	0.65	-0.00210062	0.00104767	0.038	-0.00167753	0.00131146	0.19		Yes		Yes
rs6933660	C	A	CCDC170	0.0343	0.0041	8.988e-17	-0.000157983	0.0116017	0.989135	0.00142875	0.000750889	0.059	-0.000857293	0.000855646	0.33	0.00135942	0.000963733	0.16	-0.00124447	0.00120667	0.39
rs9522262	C	G	TEX29	0.0411	0.0039	1.69e-25	0.0103937	0.0110621	0.347403	-0.000849661	0.000698501	0.21	0.00296868	0.00079638	0.0002	-0.000545797	0.000896277	0.51	0.00373	0.00112307	0.00038	Yes	Yes	Yes	Yes	Yes
rs10931831	C	T	SATB2	0.0531	0.004	1.87e-39	0.0237388	0.011334	0.036209	-0.00193923	0.000734654	0.008	0.00244033	0.000838176	0.003	-0.00194224	0.000942881	0.037	0.00307055	0.00118098	0.0066	Yes	Yes	Yes	Yes	Yes
rs62104180	A	G	FAM150B	0.1134	0.0101	3.977e-29	0.0350594	0.0270934	0.195629	-0.00298585	0.00159603	0.061	0.00397263	0.00181387	0.027	-0.00721759	0.00205654	0.00033	0.00838437	0.00255652	0.001	Yes	Yes	Yes	Yes	Yes
rs484353	A	G	EVI5L	0.0316	0.0039	8.276e-16	0.000261602	0.0109698	0.980973	-0.0019606	0.000701019	0.0047	0.0011369	0.000799078	0.16	-0.00163168	0.000900261	0.061	0.00190336	0.00112739	0.094	Yes	Yes	Yes	Yes	Yes
rs2461794	A	G	EEFSEC	0.0342	0.0043	2.102e-15	-0.00083547	0.0122092	0.94544	-0.000373312	0.000784794	0.66	0.00123037	0.000894376	0.16	-0.000559061	0.00100745	0.58	0.00433615	0.00125907	0.00045		Yes	Yes	Yes	Yes
rs6661100	T	C	CTSK	0.0471	0.0067	2.18e-12	-0.0067504	0.0177839	0.704238	-4.63383e-05	0.00127675	1	-0.000237302	0.00145541	0.87	-0.000577211	0.00164125	0.8	0.00174697	0.00205245	0.39		Yes		Yes	Yes
rs9427116	T	C	ADAR	0.0209	0.0038	4.239e-08	-0.0109339	0.0108129	0.31189	-0.000178161	0.00069509	0.84	-0.00055897	0.000792477	0.46	-0.000482467	0.000891779	0.73	-0.000932502	0.00111763	0.29		Yes		Yes
rs13023912	G	A	SATB2	0.0508	0.004	4.824e-36	0.0226342	0.0115202	0.0494319	-0.00235629	0.000732172	0.0014	0.00216622	0.000834001	0.01	-0.00240438	0.000939987	0.0081	0.00456402	0.00117455	6.7e-05	Yes	Yes	Yes	Yes	Yes
rs66508321	G	A	RPTOR	0.0303	0.0041	2.835e-13	-0.0023263	0.011491	0.839557	-0.00092794	0.000741671	0.22	0.000515289	0.000845413	0.58	-0.00123131	0.00095236	0.18	0.00255119	0.00119285	0.027		Yes	Yes	Yes	Yes
rs7587651	C	T	C2orf48	0.0238	0.004	4.26e-09	-0.00863212	0.0111196	0.437543	-0.000831725	0.00072349	0.26	0.00213012	0.000825271	0.01	-0.000939578	0.00092806	0.32	0.00325013	0.00116253	0.0037		Yes	Yes	Yes	Yes
rs184950120	C	T	MKRN3	0.3961	0.0555	9.777e-13	0.085391	0.0907402	0.346646	-0.0119374	0.00681592	0.086	-0.00267466	0.00782352	0.68	-0.0144091	0.00865126	0.11	0.0183841	0.0110503	0.13	Yes	Yes		Yes	Yes
rs4340786	A	T	MIR4275	0.037	0.0043	9.25e-18	0.0047847	0.0122532	0.696156	-0.000489035	0.000794456	0.56	1.13674e-05	0.000905952	0.97	-0.00141487	0.00102012	0.21	-0.000639765	0.00127747	0.54	Yes	Yes	Yes	Yes
rs35935052	T	G	LRP1B	0.0437	0.0054	5.006e-16	0.00326556	0.0152311	0.830223	-0.00228004	0.000970451	0.02	0.00175962	0.00110526	0.11	-0.0027747	0.00124556	0.036	0.0039082	0.00155529	0.016	Yes	Yes	Yes	Yes	Yes
rs9758500	G	A	VGLL3	0.0457	0.004	1.355e-30	0.0179307	0.0112544	0.111092	-0.000520113	0.000715374	0.46	0.00192541	0.000815603	0.018	-0.00173188	0.000917904	0.052	0.00190767	0.00114885	0.11	Yes	Yes	Yes	Yes	Yes
rs11534296	G	A	TLE1	0.0368	0.0043	1.008e-17	0.00484974	0.0120018	0.686129	-0.00117595	0.000788194	0.14	0.000813311	0.000899197	0.35	-0.000928992	0.00101214	0.32	0.00205212	0.00126785	0.12	Yes	Yes	Yes	Yes	Yes
rs13322435	A	G	LOC339894	0.0357	0.004	4.134e-19	0.00614448	0.0110929	0.579612	0.000350274	0.000712672	0.61	0.000179348	0.000812612	0.84	0.000235281	0.000914087	0.73	-0.00087072	0.00114402	0.43	Yes		Yes
rs2308069	D	I	CAMTA1	0.0286	0.0046	6.019e-10	-0.00569124	0.012343	0.644712	n/a	n/a	n/a	n/a	n/a	n/a	n/a	n/a	n/a	n/a	n/a	n/a		n/a	n/a	n/a	n/a
rs6484408	G	A	METTL15	0.0248	0.0043	6.633e-09	-0.00845594	0.0119872	0.480522	n/a	n/a	n/a	n/a	n/a	n/a	n/a	n/a	n/a	n/a	n/a	n/a		n/a	n/a	n/a	n/a
rs8051833	G	A	SEZ6L2	0.0404	0.0042	9.262e-22	0.00982932	0.0114428	0.390309	-0.000133391	0.000727588	0.86	2.04865e-05	0.000829414	0.95	0.000648864	0.000933858	0.49	-1.48303e-05	0.00116966	0.95	Yes	Yes	Yes
rs7359336	G	A	NFAT5	0.0534	0.0038	5.331e-44	0.0288314	0.0107994	0.00758924	-0.00178789	0.000706609	0.011	0.00331839	0.000805422	3.4e-05	-0.0022163	0.000906977	0.011	0.00258019	0.00113626	0.014	Yes	Yes	Yes	Yes	Yes
rs643428	C	T	SSBP3	0.0219	0.004	3.205e-08	-0.00858144	0.0111489	0.44144	-0.00119531	0.000714955	0.1	0.0011848	0.000814837	0.13	-0.00174073	0.000917996	0.072	0.000851295	0.0011486	0.45		Yes	Yes	Yes	Yes
rs187760798	T	C	PMS2P3	0.0576	0.0072	1.095e-15	0.00620006	0.0226676	0.784435	n/a	n/a	n/a	n/a	n/a	n/a	n/a	n/a	n/a	n/a	n/a	n/a	Yes	n/a	n/a	n/a	n/a
rs2378100	C	T	GNAQ	0.0237	0.0038	6.348e-10	-0.00523802	0.0107761	0.626889	-0.00042304	0.000703517	0.54	0.000983631	0.000801718	0.23	-0.00120909	0.000902841	0.19	0.00160927	0.00112965	0.16		Yes	Yes	Yes	Yes
rs7072571	A	G	C10orf35	0.0306	0.0055	2.686e-08	-0.0121368	0.0165952	0.464538	0.000533352	0.000850141	0.51	4.03426e-05	0.00096903	0.97	-0.00057167	0.00109098	0.63	-8.37382e-05	0.00136636	0.9			Yes	Yes
rs3746037	A	C	REXO1	0.0361	0.0048	1.011e-13	0.00202862	0.0131238	0.877148	-0.000366399	0.000859804	0.68	0.00161209	0.000981159	0.1	0.000492849	0.00110276	0.74	0.00239625	0.00138284	0.076	Yes	Yes	Yes		Yes
rs10934420	C	T	IGSF11	0.0546	0.0038	1.535e-47	0.0314416	0.0106881	0.00326275	-0.003287	0.000694448	2.5e-06	0.00219944	0.000791515	0.006	-0.00281074	0.000891958	0.0013	0.00423886	0.00111548	0.00017	Yes	Yes	Yes	Yes	Yes
rs13278754	G	C	UNC5D	0.0251	0.0042	2.398e-09	-0.00661374	0.0118718	0.577434	0.000199785	0.00077269	0.8	-0.000232367	0.000881666	0.8	0.00135483	0.000992287	0.16	-5.94129e-05	0.00124298	0.88
rs77563037	D	I	KMT2B	0.033	0.004	1.919e-16	0.00596606	0.0110484	0.589175	n/a	n/a	n/a	n/a	n/a	n/a	n/a	n/a	n/a	n/a	n/a	n/a	Yes	n/a	n/a	n/a	n/a
rs11461653	D	I	DNAJC27	0.0252	0.0041	6.58e-10	-0.00362388	0.0109698	0.741117	n/a	n/a	n/a	n/a	n/a	n/a	n/a	n/a	n/a	n/a	n/a	n/a		n/a	n/a	n/a	n/a
rs4945266	G	A	GAB2	0.0445	0.0052	1.166e-17	0.0101346	0.0145263	0.485352	0.00137987	0.000959501	0.14	0.00389613	0.00109371	0.00043	0.0016092	0.00123101	0.16	0.00570791	0.001541	0.00026	Yes		Yes		Yes
rs395962	T	G	LIN28B	0.1266	0.0041	2.26e-213	0.115068	0.0114833	1.29196e-23	-0.00592243	0.000744574	1.4e-15	0.00852649	0.000846191	3.9e-24	-0.00812266	0.0009568	1.6e-17	0.0128687	0.00119239	6.5e-28	Yes	Yes	Yes	Yes	Yes
rs7979001	A	G	NEDD1	0.0219	0.0038	6.125e-09	-0.0045069	0.0107522	0.675076	0.000174549	0.000695572	0.79	0.00112135	0.000793129	0.16	-8.2318e-05	0.000893127	0.85	0.00357208	0.00111752	0.0013			Yes	Yes	Yes
rs12937034	G	A	BAHCC1	0.0254	0.0041	6.43e-10	-0.00287104	0.0114394	0.801817	0.000108044	0.000709866	0.89	-0.000164805	0.000809462	0.83	-0.00177975	0.000912098	0.05	0.0024212	0.00114096	0.027				Yes	Yes
rs11357467	I	D	DNAJC6	0.0255	0.0042	1.04e-09	-0.00207118	0.0114666	0.856649	n/a	n/a	n/a	n/a	n/a	n/a	n/a	n/a	n/a	n/a	n/a	n/a		n/a	n/a	n/a	n/a
rs2679894	A	G	GPR45	0.0505	0.0042	5.373e-33	0.0259668	0.0119841	0.0302444	-0.00196116	0.000703783	0.0061	0.00195098	0.000801825	0.017	-0.00251197	0.000903603	0.0061	0.00388887	0.00112945	0.00038	Yes	Yes	Yes	Yes	Yes
rs13120031	T	C	VEGFC	0.0274	0.0041	1.574e-11	-0.000156024	0.0114641	0.989141	-0.000301695	0.000749682	0.69	0.000795777	0.000854212	0.36	0.00153184	0.000962633	0.15	-0.000396886	0.0012045	0.69		Yes	Yes
rs7133066	T	G	FBXW8	0.0334	0.0057	4.212e-09	-0.00537554	0.015941	0.735937	n/a	n/a	n/a	n/a	n/a	n/a	n/a	n/a	n/a	n/a	n/a	n/a		n/a	n/a	n/a	n/a
rs2723065	G	A	CEP68	0.0247	0.0039	2.592e-10	-0.00158411	0.0109532	0.884998	-0.00234601	0.000716152	0.0012	0.00131148	0.000816106	0.11	-0.0030872	0.000919637	0.00094	0.00210976	0.00114929	0.071		Yes	Yes	Yes	Yes
rs200563840	I	D	PCDH20	0.0318	0.0055	5.65e-09	0.00441666	0.0111664	0.692431	n/a	n/a	n/a	n/a	n/a	n/a	n/a	n/a	n/a	n/a	n/a	n/a	Yes	n/a	n/a	n/a	n/a
rs1040070	C	G	FPGT-TNNI3K	0.05	0.0039	7.014e-38	0.0283486	0.0108406	0.00891912	-0.00309832	0.000703139	9.4e-06	0.00295505	0.000801738	0.00025	-0.00265986	0.000902584	0.0029	0.00411523	0.00112999	0.00043	Yes	Yes	Yes	Yes	Yes
rs149226155	G	A	CALCR	0.0238	0.0041	5.673e-09	-0.00329218	0.0116021	0.776581	n/a	n/a	n/a	n/a	n/a	n/a	n/a	n/a	n/a	n/a	n/a	n/a		n/a	n/a	n/a	n/a
rs12571664	T	C	SEC23IP	0.0367	0.0048	1.854e-14	0.00650396	0.0135739	0.631805	-5.17944e-05	0.000893439	0.96	-0.000244255	0.0010182	0.8	0.000691878	0.00114689	0.51	-0.000156566	0.00143418	0.91	Yes	Yes
rs12460047	G	A	PDE4C	0.0283	0.0043	6.926e-11	-0.000135522	0.0120656	0.991038	-0.000488898	0.000778913	0.54	0.00308536	0.000889195	0.00051	-0.00135038	0.000999478	0.16	0.00257872	0.00125377	0.026		Yes	Yes	Yes	Yes
rs6439713	A	C	SOX14	0.0259	0.0041	2.127e-10	-0.000667854	0.0115929	0.954057	-0.000547312	0.000746448	0.48	-0.0012441	0.000851336	0.17	0.000864797	0.000958284	0.39	0.00100329	0.00119971	0.44		Yes			Yes
rs1566385	A	G	NREP	0.0595	0.0084	1.811e-12	0.0058164	0.0230338	0.800628	-0.00500394	0.00144262	0.00069	-0.000284856	0.00164906	0.84	-0.00507583	0.00185166	0.0057	-0.000345137	0.0023239	0.79	Yes	Yes		Yes
rs7971408	T	C	RPAP3	0.0453	0.0063	9.356e-13	0.00534594	0.018164	0.768501	-0.000777513	0.00111665	0.46	0.00149465	0.00127216	0.25	-0.000379685	0.00143522	0.74	0.00392037	0.00179326	0.024	Yes	Yes	Yes	Yes	Yes
rs7108556	T	C	LOC100506368	0.0312	0.0047	2.624e-11	0.00149935	0.013531	0.911762	0.00109455	0.000839716	0.19	-0.000698547	0.000957101	0.46	0.000207284	0.00107835	0.89	-0.00194626	0.00135013	0.17	Yes
rs4877387	T	C	TLE4	0.0241	0.0043	2.195e-08	-0.00388676	0.0120666	0.747353	-0.00136366	0.000772132	0.079	-0.00112477	0.000880806	0.19	-0.00224812	0.000990546	0.023	-0.00227559	0.00124157	0.067		Yes		Yes
rs10617761	D	I	RNLS	0.031	0.0055	2.206e-08	-0.00349462	0.0146692	0.81169	n/a	n/a	n/a	n/a	n/a	n/a	n/a	n/a	n/a	n/a	n/a	n/a		n/a	n/a	n/a	n/a
rs17171852	C	A	INHBA	0.038	0.0048	3.415e-15	0.00872656	0.0136815	0.523552	0.000168532	0.000874072	0.86	0.00181819	0.000995768	0.07	0.000327574	0.00112128	0.78	0.00208522	0.00140263	0.13	Yes		Yes		Yes
rs61826838	C	T	RC3H1	0.0322	0.0054	2.339e-09	-0.00150884	0.015312	0.921498	n/a	n/a	n/a	n/a	n/a	n/a	n/a	n/a	n/a	n/a	n/a	n/a		n/a	n/a	n/a	n/a
rs5920843	A	G	SYTL4	0.037	0.0057	1.163e-10	0.00678988	0.00793092	0.391895	n/a	n/a	n/a	n/a	n/a	n/a	n/a	n/a	n/a	n/a	n/a	n/a	Yes	n/a	n/a	n/a	n/a
rs10094506	C	T	PEX2	0.0454	0.0043	2.459e-26	0.0220086	0.0121901	0.0709887	n/a	n/a	n/a	n/a	n/a	n/a	n/a	n/a	n/a	n/a	n/a	n/a	Yes	n/a	n/a	n/a	n/a
rs1025128	G	C	MIR4432	0.0219	0.0039	1.879e-08	-0.00267362	0.0108756	0.805796	0.00155399	0.000703838	0.029	0.000236638	0.000802283	0.75	-0.000102577	0.000903036	1	-0.00102006	0.00113029	0.43			Yes	Yes
rs842567	C	A	NUP35	0.034	0.005	9.377e-12	0.00374206	0.0135473	0.782363	-0.00107446	0.000875941	0.22	0.00281529	0.000997266	0.005	-0.00047649	0.00112345	0.65	0.00252566	0.00140442	0.043	Yes	Yes	Yes	Yes	Yes
rs9474996	T	A	FAM83B	0.0343	0.0038	3.824e-19	0.0127404	0.0108586	0.240646	n/a	n/a	n/a	n/a	n/a	n/a	n/a	n/a	n/a	n/a	n/a	n/a	Yes	n/a	n/a	n/a	n/a
rs1737894	C	G	C20orf112	0.022	0.0039	1.911e-08	-0.00199353	0.0110827	0.857239	-0.00104615	0.000718279	0.14	-0.000219745	0.000818957	0.81	-0.00144596	0.00092233	0.09	7.38543e-05	0.00115463	0.91		Yes		Yes	Yes
rs2724961	C	T	CSMD1	0.0459	0.0038	3.76e-33	0.0269144	0.0108389	0.0130192	-0.00137255	0.00069795	0.049	0.00337188	0.000795968	2.2e-05	-0.00104715	0.000895488	0.28	0.00243475	0.00112238	0.031	Yes	Yes	Yes	Yes	Yes
rs35510813	I	D	HMG20A	0.0264	0.0045	2.958e-09	0.000651114	0.0121619	0.957301	n/a	n/a	n/a	n/a	n/a	n/a	n/a	n/a	n/a	n/a	n/a	n/a	Yes	n/a	n/a	n/a	n/a
rs138546321	I	D	PTH2R	0.0569	0.0065	3.007e-18	0.0232614	0.0178363	0.192149	n/a	n/a	n/a	n/a	n/a	n/a	n/a	n/a	n/a	n/a	n/a	n/a	Yes	n/a	n/a	n/a	n/a
rs2558101	G	A	THSD7B	0.0236	0.0043	4.283e-08	-0.00205648	0.012613	0.870475	-0.00155906	0.00075381	0.037	-0.000252495	0.000859448	0.77	-0.000906277	0.000966261	0.35	0.000107756	0.00120947	0.96		Yes		Yes	Yes
rs9867904	G	C	SATB1	0.0278	0.004	3.421e-12	0.00484318	0.0111006	0.662597	0.000293009	0.000707391	0.67	0.000244056	0.000806985	0.8	0.000832214	0.000907396	0.37	0.0022436	0.00113707	0.056	Yes		Yes		Yes
rs1054442	A	C	DDN	0.0355	0.004	6.996e-19	0.0137096	0.0111309	0.218042	-0.00029757	0.000717868	0.68	0.00125028	0.000818645	0.12	-0.000911802	0.000920808	0.23	0.00378587	0.00115405	0.00092	Yes	Yes	Yes	Yes	Yes
rs2425674	G	C	YWHAB	0.0215	0.0038	2.354e-08	-0.0013545	0.0109874	0.901881	-0.000397364	0.000700642	0.54	-0.00115033	0.000798325	0.15	0.00125078	0.000899352	0.18	-0.000358205	0.00112656	0.74		Yes
rs4859001	T	C	C3orf38	0.0449	0.006	6.636e-14	0.0149159	0.0151846	0.325916	-0.001074	0.000960438	0.26	0.00285403	0.00109346	0.0088	0.000496894	0.00123434	0.81	0.00300497	0.00154333	0.045	Yes	Yes	Yes		Yes
rs7757654	C	T	IMPG1	0.0306	0.0042	2.505e-13	0.00713452	0.0117187	0.542618	-0.00115783	0.000754509	0.12	0.00116694	0.000860729	0.16	-0.000199081	0.000968767	0.81	0.00316	0.00121305	0.0056	Yes	Yes	Yes	Yes	Yes
rs2108753	T	C	MSANTD1	0.0284	0.0038	1.197e-13	0.00715542	0.0108016	0.507658	-0.000682048	0.000703594	0.33	0.000635565	0.000802128	0.41	0.00079815	0.000903431	0.45	-0.000748919	0.00113086	0.6	Yes	Yes	Yes
rs62361685	T	C	FBXO4	0.0537	0.0085	3.089e-10	0.0054262	0.0244903	0.82464	0.00123734	0.00144686	0.4	0.00158208	0.00164966	0.33	0.00199389	0.00185471	0.32	0.00398895	0.0023237	0.11	Yes		Yes		Yes
rs11065822	T	G	CUX2	0.0258	0.0043	1.963e-09	0.00149499	0.0123129	0.903355	-0.00209911	0.000745834	0.004	0.00147725	0.000849818	0.08	-0.00205805	0.000957839	0.025	0.000879703	0.00119888	0.35	Yes	Yes	Yes	Yes	Yes
rs953230	A	G	PHF21A	0.033	0.0042	5.516e-15	0.0105522	0.0119651	0.377791	-0.00137173	0.000768619	0.067	0.00322845	0.000876661	0.00018	-0.00205464	0.000985271	0.045	0.00479982	0.00123607	6.5e-05	Yes	Yes	Yes	Yes	Yes
rs4970598	T	C	LOC339442	0.0624	0.0112	2.339e-08	0.00031203	0.0291942	0.991472	0.000953838	0.00188209	0.58	0.0031121	0.00214728	0.14	0.00236973	0.00241484	0.32	0.00307261	0.00302335	0.32	Yes		Yes		Yes
rs2343507	A	C	C1orf110	0.0234	0.0039	2.876e-09	0.00141149	0.0109343	0.897281	-0.00180986	0.00070954	0.011	0.000382588	0.000808728	0.67	-0.00139598	0.000910499	0.11	-2.04456e-05	0.00113954	0.91	Yes	Yes	Yes	Yes
rs1131017	C	G	RPS26	0.0229	0.0039	3.75e-09	0.00113843	0.0108653	0.916548	-0.000491495	0.000702596	0.47	0.00193931	0.00080046	0.015	-0.000215032	0.000901791	0.73	0.00311258	0.00112824	0.0076	Yes	Yes	Yes	Yes	Yes
rs115435316	A	G	DAG1	0.1146	0.0112	1.671e-24	0.0657044	0.0343141	0.0555055	-0.00399514	0.00189188	0.033	0.00615829	0.00214621	0.0041	-0.00389177	0.00243172	0.097	0.00931492	0.00302371	0.0014	Yes	Yes	Yes	Yes	Yes
rs2548458	T	C	FUT2	0.0212	0.0038	3.525e-08	0.000150755	0.010872	0.988936	n/a	n/a	n/a	n/a	n/a	n/a	n/a	n/a	n/a	n/a	n/a	n/a	Yes	n/a	n/a	n/a	n/a
rs11767400	A	C	CADPS2	0.0289	0.0042	5.413e-12	0.0068151	0.0118761	0.566042	0.000367374	0.000754476	0.66	0.00230911	0.000859756	0.0072	1.70188e-05	0.000968972	0.98	0.00362635	0.00121192	0.0033	Yes		Yes		Yes
rs1435753	C	T	SEMA6D	0.0278	0.004	2.913e-12	0.00700876	0.0111536	0.529724	-0.00119124	0.000728149	0.094	-1.3019e-05	0.000830061	0.96	-0.00273657	0.000935203	0.0032	0.000460046	0.0011704	0.64	Yes	Yes		Yes	Yes
rs1023955	G	T	MIR129-2	0.0279	0.0039	7.362e-13	0.0079172	0.0109658	0.470271	-0.001179	0.000707598	0.097	0.00413364	0.000807052	2.7e-07	-0.00148344	0.000908429	0.11	0.00357783	0.00113818	0.001	Yes	Yes	Yes	Yes	Yes
rs7649124	C	G	EIF4G1	0.033	0.0045	1.997e-13	0.0102457	0.012639	0.41754	9.66296e-05	0.000803985	0.9	0.00230927	0.000916782	0.013	4.70083e-05	0.00103136	0.97	0.00576994	0.00129286	1.3e-05	Yes		Yes		Yes
rs1032682	T	C	GAS2	0.0214	0.0038	2.686e-08	0.000706894	0.0109476	0.948512	0.00101147	0.000709412	0.16	-2.08854e-05	0.000808522	1	0.0005094	0.000910332	0.66	0.000956965	0.00114013	0.49	Yes				Yes
rs235696	C	G	NKAIN2	0.0225	0.004	2.661e-08	0.000908638	0.0113216	0.936028	2.37277e-05	0.000737251	0.98	0.000376076	0.000840485	0.64	-0.000359328	0.000946506	0.75	0.00196602	0.00118433	0.094	Yes		Yes	Yes	Yes
rs4303811	G	A	SUN2	0.0353	0.006	3.188e-09	0.00430876	0.0166283	0.795527	0.000807042	0.00108461	0.47	0.00242788	0.00123738	0.046	0.000605092	0.00139347	0.76	0.00153405	0.00174495	0.35	Yes		Yes		Yes
rs8040272	A	G	PWRN1	0.0441	0.0062	7.789e-13	0.013031	0.0167654	0.436976	-0.00120259	0.00105822	0.24	0.000417793	0.00120774	0.73	-0.00149091	0.00135451	0.26	0.00446285	0.00170322	0.0067	Yes	Yes	Yes	Yes	Yes
rs1704528	C	T	MIR193B	0.0508	0.0041	1.497e-35	0.0863712	0.0118528	3.20068e-13	-0.00510486	0.000737648	4.9e-12	0.00555623	0.000839446	5.4e-11	-0.00995549	0.000948705	1.6e-25	0.0116285	0.00118354	9.4e-24	Yes	Yes	Yes	Yes	Yes
rs5753377	G	A	OSBP2	0.0306	0.0043	8.039e-13	0.00957342	0.0120036	0.425101	-0.00104954	0.000780226	0.17	0.000992086	0.000890269	0.27	-0.000729678	0.00100095	0.45	0.00334961	0.00125496	0.012	Yes	Yes	Yes	Yes	Yes
rs59543819	C	T	C10orf76	0.025	0.0042	1.973e-09	0.0038695	0.0118343	0.74367	-0.00203397	0.000771797	0.0078	0.00140975	0.000879142	0.11	-0.00297948	0.000990721	0.0023	0.00144171	0.00123886	0.24	Yes	Yes	Yes	Yes	Yes
rs2300922	T	C	TRA2B	0.0432	0.0039	1.107e-28	0.0269452	0.0109769	0.0140952	-0.000535251	0.000701437	0.44	0.00169794	0.000799077	0.036	-0.000283747	0.000900436	0.78	0.00374586	0.00112654	0.0011	Yes	Yes	Yes	Yes	Yes
rs1512238	G	A	IER3IP1	0.0537	0.0038	2.479e-44	0.0392358	0.0108607	0.000303069	-0.00160754	0.000704246	0.022	0.00223723	0.000803479	0.0054	-0.00203108	0.000904117	0.024	0.00312036	0.00113307	0.0034	Yes	Yes	Yes	Yes	Yes
rs144582188	I	D	GNPDA2	0.0461	0.0042	1.496e-27	0.0296358	0.0117894	0.0119414	n/a	n/a	n/a	n/a	n/a	n/a	n/a	n/a	n/a	n/a	n/a	n/a	Yes	n/a	n/a	n/a	n/a
rs56927240	C	T	ZNF462	0.0569	0.0052	8.503e-28	0.0316242	0.0133361	0.0177193	-0.00122077	0.00362491	0.76	0.00425475	0.00413465	0.3	-0.00262518	0.00465557	0.53	-0.00313968	0.00581494	0.6	Yes	Yes	Yes	Yes
rs74499585	A	G	TEX29	0.0583	0.0079	1.553e-13	0.0210734	0.022504	0.349017	-0.00127652	0.00123809	0.31	0.000210647	0.00141023	0.88	0.000143186	0.00158932	0.91	0.000507649	0.001988	0.85	Yes	Yes	Yes		Yes
rs6803264	T	C	CCDC36	0.0296	0.0046	9.941e-11	0.00711622	0.0129576	0.582846	-0.00316058	0.000838607	0.00017	-0.00025791	0.000954962	0.8	-0.00231239	0.00107721	0.036	0.0020756	0.0013461	0.11	Yes	Yes		Yes	Yes
rs62316795	A	C	PCDH10	0.0351	0.0053	4.981e-11	0.00996084	0.0161381	0.537052	0.000776375	0.0008712	0.34	0.000584452	0.00099384	0.56	0.000459803	0.00111823	0.6	0.00206021	0.00139904	0.14	Yes		Yes		Yes
rs10933	C	T	PBRM1	0.0244	0.004	6.723e-10	0.005268	0.0113972	0.643902	-0.000775078	0.000696024	0.29	0.0012751	0.000794129	0.1	3.39874e-05	0.000893415	0.88	-0.000211658	0.00111884	0.88	Yes	Yes	Yes
rs153793	G	A	C16orf45	0.0234	0.0038	9.274e-10	0.0047583	0.0106728	0.655694	-0.00131096	0.000699814	0.062	0.000751121	0.000797681	0.36	-0.00178924	0.000898363	0.043	3.19717e-05	0.0011246	0.88	Yes	Yes	Yes	Yes	Yes
rs4780885	C	G	PDILT	0.0258	0.0038	1.516e-11	0.00766234	0.0108262	0.479063	-0.00081034	0.00069571	0.25	0.000443987	0.000792898	0.54	-0.000332938	0.000892362	0.71	0.00248355	0.00111784	0.033	Yes	Yes	Yes	Yes	Yes
rs10885077	T	G	SHOC2	0.0241	0.0044	2.954e-08	0.0026633	0.0123442	0.829168	0.000568018	0.000791582	0.45	-0.000792088	0.000902878	0.36	-0.000922359	0.00101664	0.38	0.000399678	0.00127377	0.77	Yes			Yes	Yes
rs1539310	A	G	HDGFL1	0.0244	0.0045	4.587e-08	0.00237982	0.0126291	0.850522	0.000214452	0.000811246	0.84	0.00222899	0.000924727	0.015	-0.000498583	0.00104158	0.62	0.0040248	0.00130476	0.0017	Yes		Yes	Yes	Yes
rs59246405	T	C	DCAKD	0.0274	0.0039	2.031e-12	0.00914516	0.0109669	0.404312	-0.00195766	0.000706313	0.0058	0.00100243	0.000805286	0.21	-0.00281233	0.000906972	0.0021	0.00385688	0.00113496	0.00056	Yes	Yes	Yes	Yes	Yes
rs7178532	A	G	MIR4508	0.0439	0.0041	2.293e-26	0.0268382	0.0115344	0.0199704	-0.000376575	0.000751278	0.66	0.00170012	0.000857744	0.047	1.40121e-05	0.000964497	0.98	0.00254811	0.00120959	0.046	Yes	Yes	Yes		Yes
rs1449543	T	C	HNF4G	0.0224	0.0038	5.057e-09	0.00385342	0.0107486	0.719948	-0.00123612	0.000700175	0.078	0.000275082	0.000798076	0.73	-0.00137497	0.000898828	0.11	0.0012853	0.00112544	0.2	Yes	Yes	Yes	Yes	Yes
rs12707076	C	G	CHCHD3	0.0273	0.004	4.879e-12	0.00889874	0.0109856	0.417885	-0.00240868	0.000719552	0.00078	-0.000577122	0.000820162	0.48	-0.00150014	0.000923122	0.1	0.000900486	0.00115517	0.36	Yes	Yes		Yes	Yes
rs13173441	T	C	TBCA	0.0331	0.0059	1.856e-08	0.00457254	0.0160274	0.775402	n/a	n/a	n/a	n/a	n/a	n/a	n/a	n/a	n/a	n/a	n/a	n/a	Yes	n/a	n/a	n/a	n/a
rs852061	C	A	PCSK2	0.0365	0.0039	1.576e-20	0.0201002	0.0111439	0.0712636	-0.00112317	0.000723638	0.12	1.18749e-05	0.000825585	0.97	0.000238812	0.000930287	0.79	0.000280283	0.00116472	0.84	Yes	Yes	Yes		Yes
rs202110205	I	D	LOC255130	0.0273	0.005	4.989e-08	0.00371458	0.0118701	0.754312	n/a	n/a	n/a	n/a	n/a	n/a	n/a	n/a	n/a	n/a	n/a	n/a	Yes	n/a	n/a	n/a	n/a
rs975642	C	T	NRG2	0.0245	0.0039	2.513e-10	0.00646472	0.0108139	0.549937	-0.0012565	0.000697346	0.066	-0.000215526	0.000795347	0.79	-0.00210799	0.000894472	0.014	9.59489e-05	0.00112046	0.94	Yes	Yes		Yes	Yes
rs11210871	C	G	PTPRF	0.04	0.0042	3.072e-21	0.0225992	0.0118024	0.0555044	-0.00175182	0.000759855	0.019	0.00177379	0.000865407	0.034	-0.00266931	0.000975256	0.0037	0.00331226	0.00121897	0.0042	Yes	Yes	Yes	Yes	Yes
rs79084266	G	C	MEG8	0.0404	0.0074	4.27e-08	0.00741532	0.0221662	0.73796	0.000435135	0.00107173	0.69	-0.000261282	0.00122222	0.84	-0.00156452	0.00137332	0.2	-0.00278769	0.00172011	0.14	Yes			Yes
rs11873906	G	A	DLGAP1	0.0507	0.0043	2.334e-32	0.0354034	0.0121161	0.00347663	-0.00205126	0.000777084	0.0091	0.00283163	0.000884671	0.0014	-0.0038459	0.000997645	0.00015	0.00260317	0.00124708	0.037	Yes	Yes	Yes	Yes	Yes
rs2780243	C	T	TLR4	0.0234	0.0039	2.312e-09	0.0056381	0.0111516	0.613122	0.000280127	0.000702984	0.69	0.000369052	0.000801528	0.66	-0.000107785	0.000902208	0.91	-0.000968401	0.00113004	0.36	Yes		Yes	Yes
rs35485457	G	T	PKIA	0.0359	0.0042	2.648e-17	0.0185405	0.0121081	0.125686	-0.000639488	0.000740149	0.4	0.000338485	0.000844415	0.66	-0.00156298	0.000949929	0.13	3.44807e-05	0.00119048	0.95	Yes	Yes	Yes	Yes	Yes
rs11668587	G	A	CRTC1	0.0329	0.0041	1.863e-15	0.0152182	0.011506	0.185928	-0.00197207	0.000735731	0.0061	0.00193667	0.000838641	0.019	-0.00146757	0.00094481	0.1	0.00499606	0.00118267	3.1e-05	Yes	Yes	Yes	Yes	Yes
rs1329767	C	A	TRPM3	0.0292	0.004	2.427e-13	0.0126494	0.0113257	0.264015	-0.000705317	0.000726178	0.32	0.00208993	0.000828046	0.01	-0.00085926	0.000931809	0.4	0.00316454	0.00116763	0.0076	Yes	Yes	Yes	Yes	Yes
rs8087304	A	T	NOL4	0.0222	0.0038	6.535e-09	0.00556988	0.0107369	0.603901	-0.000268484	0.000696751	0.71	0.000735512	0.000793907	0.35	-0.000174236	0.00089455	0.85	0.00151776	0.00112038	0.18	Yes	Yes	Yes	Yes	Yes
rs68002803	T	C	AMBRA1	0.0267	0.0042	1.411e-10	0.00896406	0.0115899	0.439233	0.000436356	0.000748677	0.53	0.000678863	0.000853625	0.46	-0.000355898	0.000962281	0.73	-0.000609407	0.00120453	0.5	Yes		Yes	Yes
rs73820560	C	A	CNTN4	0.0319	0.0057	1.676e-08	0.0073837	0.0158293	0.640866	0.000177838	0.00100026	0.83	-0.00123695	0.0011409	0.29	-0.000436962	0.00128308	0.77	-0.00033115	0.00160658	0.78	Yes			Yes
rs443252	T	C	MYT1	0.0591	0.0092	1.294e-10	0.0222266	0.0279946	0.427188	-0.000945289	0.00153114	0.54	0.00179266	0.0017443	0.31	-0.000958005	0.00197108	0.6	0.00724154	0.00245813	0.0031	Yes	Yes	Yes	Yes	Yes
rs9330454	G	A	UNQ6494	0.0307	0.0042	1.44e-13	0.0131317	0.0110051	0.232746	-0.00029105	0.000707268	0.62	0.000635899	0.000806244	0.43	-0.0012893	0.000908949	0.11	0.00183338	0.0011379	0.1	Yes	Yes	Yes	Yes	Yes
rs62229372	T	C	MORC3	0.051	0.0061	3.513e-17	0.0284676	0.017345	0.100724	-0.000914156	0.00105774	0.4	0.00485397	0.0012032	6.2e-05	-0.00215418	0.00135748	0.11	0.00433025	0.00169561	0.011	Yes	Yes	Yes	Yes	Yes
rs2916578	G	A	FBXL17	0.0248	0.004	6.985e-10	0.00814328	0.0116586	0.484847	n/a	n/a	n/a	n/a	n/a	n/a	n/a	n/a	n/a	n/a	n/a	n/a	Yes	n/a	n/a	n/a	n/a
rs9647570	G	T	ODZ2	0.0363	0.0056	6.258e-11	0.0135688	0.0158639	0.392339	-0.00144075	0.00100518	0.15	0.00139671	0.00114531	0.23	-0.00381758	0.00128834	0.0032	0.000435065	0.00161198	0.74	Yes	Yes	Yes	Yes	Yes
rs148825694	D	I	IGF1R	0.0564	0.0097	6.613e-09	0.0166636	0.0254318	0.512292	n/a	n/a	n/a	n/a	n/a	n/a	n/a	n/a	n/a	n/a	n/a	n/a	Yes	n/a	n/a	n/a	n/a
rs7517629	G	A	BARHL2	0.0238	0.004	3.095e-09	0.0069787	0.0111172	0.530147	n/a	n/a	n/a	n/a	n/a	n/a	n/a	n/a	n/a	n/a	n/a	n/a	Yes	n/a	n/a	n/a	n/a
rs77530428	G	A	SKP1P2	0.1241	0.0165	6.245e-14	0.0630586	0.0491575	0.199538	-0.00639969	0.00286607	0.027	0.00525494	0.00324975	0.1	-0.0038021	0.00368358	0.34	0.00936886	0.00458125	0.038	Yes	Yes	Yes	Yes	Yes
rs2546959	T	G	ODZ2	0.032	0.0053	1.823e-09	0.00997238	0.014485	0.49113	-0.00141625	0.000947857	0.14	0.00267578	0.00108196	0.013	-0.00361093	0.00121763	0.0025	0.00199228	0.00152665	0.21	Yes	Yes	Yes	Yes	Yes
rs4327718	G	A	PTPRK	0.0329	0.0052	2.036e-10	0.0125266	0.0149134	0.400903	-0.00183386	0.000902204	0.04	0.00319654	0.0010265	0.002	-0.000897772	0.0011599	0.43	0.00380783	0.00144837	0.0096	Yes	Yes	Yes	Yes	Yes
rs9972653	G	T	FTO	0.0509	0.0039	6.474e-40	0.0400584	0.0109003	0.000237828	-0.00205138	0.000708405	0.0039	0.00249914	0.000808919	0.002	-0.00318533	0.000909691	0.00059	0.00473211	0.00114079	1.9e-05	Yes	Yes	Yes	Yes	Yes
rs78472503	A	G	SPIN3	0.0481	0.0071	9.547e-12	0.021483	0.00903466	0.0174094	n/a	n/a	n/a	n/a	n/a	n/a	n/a	n/a	n/a	n/a	n/a	n/a	Yes	n/a	n/a	n/a	n/a
rs552491	G	A	SMARCA2	0.0294	0.004	1.105e-13	0.0144808	0.0111393	0.193584	-0.0021839	0.000718953	0.0026	0.00167382	0.000819144	0.039	-0.00389966	0.000923051	2.3e-05	0.00312253	0.00115501	0.0054	Yes	Yes	Yes	Yes	Yes
rs71592143	T	A	SPRY4	0.029	0.0051	1.316e-08	0.0122783	0.0126623	0.332177	n/a	n/a	n/a	n/a	n/a	n/a	n/a	n/a	n/a	n/a	n/a	n/a	Yes	n/a	n/a	n/a	n/a
rs1984870	T	G	MIR4792	0.0422	0.0039	5.61e-27	0.029253	0.0108263	0.00689002	-0.00128933	0.000703919	0.063	0.000772207	0.00080242	0.34	-0.00149695	0.000903891	0.085	0.00135286	0.00113048	0.21	Yes	Yes	Yes	Yes	Yes
rs247520	T	C	LOC100505678	0.0361	0.0045	1.987e-15	0.019836	0.0128119	0.121541	-0.00155896	0.000837778	0.06	0.00219428	0.000955981	0.019	-0.000390741	0.00107582	0.69	0.00224154	0.00134621	0.077	Yes	Yes	Yes	Yes	Yes
rs10175423	C	T	OXER1	0.0247	0.0042	4.249e-09	0.00837628	0.0118456	0.479459	-4.0464e-05	0.000768595	0.97	0.000197946	0.000876313	0.8	0.00142305	0.000986246	0.14	-0.00196902	0.00123327	0.12	Yes	Yes	Yes
rs72186109	I	D	FIGN	0.0326	0.0045	4.927e-13	0.01716	0.0121865	0.159069	n/a	n/a	n/a	n/a	n/a	n/a	n/a	n/a	n/a	n/a	n/a	n/a	Yes	n/a	n/a	n/a	n/a
rs7712046	C	T	ZNF131	0.0333	0.0042	9.422e-16	0.0190506	0.0118263	0.107186	0.000282812	0.000758287	0.7	0.00199091	0.000864232	0.02	0.000118919	0.000971965	0.95	3.07392e-05	0.00121754	0.93	Yes		Yes		Yes
rs10832021	G	A	ARNTL	0.047	0.0042	6.269e-29	0.0346576	0.0119032	0.0035946	-0.00226886	0.000768103	0.0031	0.00361969	0.000874711	3.3e-05	-0.00172847	0.000986854	0.09	0.00551049	0.00123299	7.4e-06	Yes	Yes	Yes	Yes	Yes
rs1815811	G	A	PDZD3	0.027	0.0038	1.653e-12	0.0133213	0.0107696	0.216084	-0.00127918	0.000695639	0.063	0.000574487	0.000793042	0.45	-0.000239908	0.000892789	0.84	0.00267723	0.00111799	0.014	Yes	Yes	Yes	Yes	Yes
rs11209943	A	G	NEGR1	0.0384	0.0039	1.084e-22	0.0269378	0.0112231	0.0163812	-0.0023383	0.000708326	0.00085	0.00108446	0.000806908	0.18	-0.00430866	0.000909466	1.3e-06	0.00317849	0.0011368	0.0052	Yes	Yes	Yes	Yes	Yes
rs143461173	A	G	LOC100505619	0.0288	0.005	6.102e-09	0.0100451	0.0134429	0.454888	n/a	n/a	n/a	n/a	n/a	n/a	n/a	n/a	n/a	n/a	n/a	n/a	Yes	n/a	n/a	n/a	n/a
rs13233916	G	C	TTC26	0.0496	0.0075	3.105e-11	0.0244804	0.0221453	0.268936	-0.00151046	0.00121248	0.22	0.00153065	0.00138127	0.27	-0.00325426	0.00155814	0.053	0.00390782	0.00194606	0.042	Yes	Yes	Yes	Yes	Yes
rs9422857	G	C	CTBP2	0.0278	0.0038	3.668e-13	0.0146879	0.010707	0.170097	-0.00138775	0.000696057	0.045	0.0020141	0.000793495	0.0088	-0.00228895	0.000893166	0.011	0.00226303	0.00111941	0.036	Yes	Yes	Yes	Yes	Yes
rs256350	C	T	PDE4D	0.0238	0.0043	2.836e-08	0.00794744	0.0118579	0.502685	0.00091113	0.000788724	0.25	0.00319071	0.000898627	0.00039	0.00234318	0.00101239	0.023	0.00243065	0.0012669	0.052	Yes		Yes		Yes
rs10145469	C	A	LOC100129345	0.0609	0.0093	5.558e-11	0.0274928	0.0248438	0.268421	-0.000920215	0.00156435	0.54	0.00273706	0.0017869	0.14	-0.000970616	0.00200739	0.63	0.004193	0.00251909	0.084	Yes	Yes	Yes	Yes	Yes
rs142643995	T	C	SMG6	0.0646	0.0117	3.248e-08	0.0206186	0.0303772	0.497264	1.62484e-05	0.00200614	1	0.00425837	0.00228341	0.059	-0.00285662	0.00257987	0.23	0.00591083	0.00321564	0.055	Yes		Yes	Yes	Yes
rs4875424	C	T	CSMD1	0.0332	0.004	1.987e-16	0.0207102	0.0114507	0.0704911	-0.000253828	0.000722312	0.68	0.00164309	0.000823484	0.042	-0.00120495	0.00092764	0.15	0.00218325	0.00116105	0.04	Yes	Yes	Yes	Yes	Yes
rs7077302	C	G	ATE1	0.0497	0.007	1.081e-12	0.026445	0.0195709	0.176591	-0.000248431	0.00127705	0.85	0.00375335	0.001453	0.0088	-0.00161352	0.00163878	0.33	0.00358909	0.00204696	0.087	Yes	Yes	Yes	Yes	Yes
rs941520	C	A	BCL11B	0.0223	0.0039	8.986e-09	0.00860656	0.0108101	0.425907	0.000722009	0.00069599	0.31	0.000805011	0.000793397	0.31	0.00144938	0.000893335	0.083	0.000981136	0.00111806	0.31	Yes		Yes		Yes
rs1456031	T	C	FOXP2	0.0216	0.0039	2.442e-08	0.00811484	0.0108964	0.456407	-0.00126269	0.000701046	0.071	-0.000975931	0.000799248	0.21	-0.00236821	0.000899893	0.0077	-0.00111851	0.0011266	0.27	Yes	Yes		Yes
rs6415872	A	G	ARID5B	0.0236	0.0039	1.518e-09	0.010148	0.0107573	0.345466	-1.19959e-05	0.000697963	0.96	0.0014177	0.000795155	0.07	-0.000371254	0.00089633	0.63	0.00153259	0.00112103	0.14	Yes	Yes	Yes	Yes	Yes
rs11165924	A	G	DPYD	0.0312	0.0041	4.832e-14	0.018075	0.0113888	0.112472	-0.00194617	0.000740751	0.0084	0.00135781	0.000845323	0.1	-0.00361602	0.000950078	0.00014	0.00114013	0.0011905	0.38	Yes	Yes	Yes	Yes	Yes
rs61817552	G	A	RPRD2	0.0285	0.0048	2.417e-09	0.0127021	0.0135076	0.346995	0.0008047	0.000833974	0.34	0.0013519	0.000950945	0.16	-0.00085802	0.00106943	0.46	0.00288227	0.00134015	0.03	Yes		Yes	Yes	Yes
rs11606190	A	G	KIF18A	0.041	0.0056	1.614e-13	0.0232178	0.0153943	0.131477	-0.00072922	0.000981454	0.47	0.00120127	0.00111866	0.3	-0.00112753	0.0012589	0.31	-0.00134968	0.0015763	0.42	Yes	Yes	Yes	Yes
rs11349289	I	D	ATRNL1	0.028	0.0042	2.282e-11	0.0151612	0.0113011	0.179708	n/a	n/a	n/a	n/a	n/a	n/a	n/a	n/a	n/a	n/a	n/a	n/a	Yes	n/a	n/a	n/a	n/a
rs999885	A	G	AP4M1	0.0241	0.0038	2.788e-10	0.0117653	0.0107517	0.273805	-0.000926787	0.000694384	0.18	0.00182547	0.000791576	0.022	-0.00155697	0.000890868	0.069	0.00175993	0.00111527	0.11	Yes	Yes	Yes	Yes	Yes
rs79541760	A	T	TFAP2B	0.0368	0.0051	6.975e-13	0.0210166	0.0143362	0.142631	-0.00109834	0.000926356	0.22	0.00208206	0.00105753	0.044	-0.0014273	0.00118724	0.19	0.00521473	0.0014905	0.00037	Yes	Yes	Yes	Yes	Yes
rs970179	A	G	SYT13	0.0213	0.0039	3.527e-08	0.00840592	0.0107418	0.433864	3.88904e-05	0.000695745	0.97	0.000741035	0.00079292	0.36	-0.000883006	0.000892718	0.29	9.69815e-06	0.00111723	0.94	Yes		Yes	Yes	Yes
rs34513772	T	C	PLCB2	0.0244	0.0042	6.195e-09	0.0104958	0.0115245	0.362399	0.000606558	0.000741699	0.4	0.00089939	0.000845818	0.28	0.0015677	0.000951267	0.066	0.0018011	0.00119213	0.096	Yes		Yes		Yes
rs3021057	T	C	HLA-DQB1	0.0249	0.0044	2.005e-08	0.0122738	0.0119479	0.30425	-0.0002825	0.000699563	0.65	0.000980977	0.000797972	0.22	0.00179147	0.000897242	0.039	-0.000846745	0.00112497	0.41	Yes	Yes	Yes
rs16841867	C	G	NOP58	0.0456	0.006	2.563e-14	0.029408	0.016733	0.0788192	-0.00348661	0.00108194	0.0014	0.00180321	0.00123584	0.16	-0.00227132	0.00138819	0.1	0.00178128	0.00173956	0.29	Yes	Yes	Yes	Yes	Yes
rs5742915	C	T	PML	0.0234	0.0038	1.024e-09	0.0121995	0.0108568	0.261122	-0.00128335	0.000696247	0.069	0.00114984	0.000794103	0.14	-0.00116856	0.000894178	0.22	0.00317568	0.00112003	0.0069	Yes	Yes	Yes	Yes	Yes
rs7907759	A	G	ADARB2	0.0409	0.0039	2.429e-25	0.0313444	0.0108141	0.00374863	-0.00199184	0.000698494	0.0039	0.00349647	0.000796093	9.4e-06	-0.00237383	0.000896123	0.0054	0.00424143	0.00112199	0.00012	Yes	Yes	Yes	Yes	Yes
rs360495	A	T	KIAA1522	0.0429	0.0072	2.885e-09	0.0225788	0.020707	0.275508	-0.00118389	0.00124803	0.35	0.000381725	0.00142143	0.8	0.000459224	0.0016003	0.75	-0.00226518	0.0020043	0.24	Yes	Yes	Yes
rs2441873	T	G	DCSTAMP	0.0235	0.0039	1.744e-09	0.0121221	0.0110096	0.270842	n/a	n/a	n/a	n/a	n/a	n/a	n/a	n/a	n/a	n/a	n/a	n/a	Yes	n/a	n/a	n/a	n/a
rs13283567	C	T	SLC28A3	0.0444	0.0056	1.306e-15	0.0299594	0.0154951	0.0531663	-0.00180855	0.000982794	0.065	0.00222289	0.00112258	0.047	-0.00352794	0.00126253	0.0059	0.00200711	0.00158274	0.18	Yes	Yes	Yes	Yes	Yes
rs7115444	T	C	C11orf67	0.0333	0.0048	3.816e-12	0.0202464	0.0134766	0.132987	-0.00195022	0.000864948	0.023	0.00164284	0.000984989	0.094	-0.00356931	0.00111082	0.0016	0.000644129	0.00138884	0.67	Yes	Yes	Yes	Yes	Yes
rs184033703	G	A	INO80D	0.0479	0.0085	1.854e-08	0.0228754	0.0231498	0.323047	-0.00288449	0.00148797	0.053	0.000331012	0.00169871	0.83	-0.00428641	0.00190902	0.024	-0.000230363	0.00239302	0.95	Yes	Yes	Yes	Yes
rs11240695	C	A	KISS1	0.0333	0.0044	3.06e-14	0.0221382	0.012336	0.0727001	-4.61747e-05	0.000806429	0.95	0.0033019	0.000920594	0.00037	-0.000237302	0.00103392	0.83	0.00512656	0.00129702	5.9e-05	Yes	Yes	Yes	Yes	Yes
rs11852771	A	G	UNC13C	0.0242	0.004	9.685e-10	0.0128843	0.0110007	0.241479	0.00014449	0.000718471	0.89	0.00134689	0.000819053	0.084	-0.000291981	0.000922202	0.72	0.00180042	0.00115493	0.066	Yes		Yes	Yes	Yes
rs4751614	A	T	KIAA1598	0.0297	0.0046	6.86e-11	0.0170017	0.012652	0.178988	-0.00120813	0.00082393	0.15	0.00154643	0.000939573	0.099	-0.000878045	0.00105762	0.47	0.00178435	0.00132394	0.18	Yes	Yes	Yes	Yes	Yes
rs35334917	I	D	DGKK	0.0341	0.0053	8.757e-11	0.0164709	0.00809898	0.0419707	n/a	n/a	n/a	n/a	n/a	n/a	n/a	n/a	n/a	n/a	n/a	n/a	Yes	n/a	n/a	n/a	n/a
rs1535252	C	T	SLC24A3	0.0252	0.0038	4.818e-11	0.0149297	0.0107849	0.166235	-0.000408773	0.0007003	0.58	0.00179406	0.000798185	0.025	-0.000159444	0.00089971	0.96	0.00206983	0.00112662	0.08	Yes	Yes	Yes	Yes	Yes
rs4924538	T	A	EXD1	0.0255	0.0042	1.029e-09	0.0149572	0.0125488	0.233264	n/a	n/a	n/a	n/a	n/a	n/a	n/a	n/a	n/a	n/a	n/a	n/a	Yes	n/a	n/a	n/a	n/a
rs2661339	T	G	RGS4	0.0534	0.0088	1.338e-09	0.028805	0.0242084	0.234065	-0.000710231	0.00165585	0.64	-0.00243007	0.0018899	0.19	-0.000232492	0.00212244	0.84	-0.00227615	0.00265952	0.38	Yes	Yes		Yes
rs1414186	G	T	HTR1B	0.0432	0.0048	1.994e-19	0.032656	0.0135539	0.0159766	-0.00145815	0.000858984	0.094	0.00233477	0.000980254	0.017	-0.000459879	0.00110321	0.85	0.00260029	0.00138118	0.09	Yes	Yes	Yes	Yes	Yes
rs4588499	G	A	GABRG1	0.0235	0.0039	1.473e-09	0.0131896	0.0110503	0.232604	-0.000242479	0.000697117	0.76	0.00175429	0.000795017	0.029	-0.00165366	0.000894868	0.075	0.00355069	0.00112015	0.0017	Yes	Yes	Yes	Yes	Yes
rs4487799	A	T	ST18	0.0241	0.0042	1.094e-08	0.0130145	0.012113	0.282599	-0.00114388	0.000765292	0.13	0.000764312	0.000872377	0.41	-0.00134083	0.000982997	0.17	0.00177382	0.0012301	0.16	Yes	Yes	Yes	Yes	Yes
rs1971554	T	C	LOC283693	0.032	0.0044	2.35e-13	0.021466	0.0123014	0.0809652	-0.000321493	0.000797194	0.66	0.000363386	0.00090865	0.7	-0.000448843	0.00102356	0.6	0.00210972	0.00128236	0.12	Yes	Yes	Yes	Yes	Yes
rs61846901	C	T	PARG	0.0257	0.0042	1.214e-09	0.0148369	0.0119703	0.21514	-0.00104131	0.000745589	0.16	0.00266649	0.000850785	0.002	-0.0015219	0.000957832	0.12	0.00169716	0.00119989	0.18	Yes	Yes	Yes	Yes	Yes
rs4801809	C	T	MED25	0.0435	0.0072	1.326e-09	0.0259488	0.0207522	0.21112	-0.00176847	0.00127088	0.16	0.00536142	0.001453	0.00026	-0.00153562	0.00163058	0.37	0.00673585	0.00205047	0.0011	Yes	Yes	Yes	Yes	Yes
rs467379	T	C	BRD3	0.0239	0.0042	1.35e-08	0.0132654	0.0117996	0.260889	0.000486644	0.000768035	0.52	0.00113513	0.000876521	0.2	0.000219959	0.000987123	0.84	0.00107794	0.00123571	0.4	Yes		Yes		Yes
rs55710677	T	C	PIN4	0.033	0.006	4.251e-08	0.0145115	0.00913736	0.112231	n/a	n/a	n/a	n/a	n/a	n/a	n/a	n/a	n/a	n/a	n/a	n/a	Yes	n/a	n/a	n/a	n/a
rs117530880	G	T	GRM1	0.0658	0.0118	2.582e-08	0.0348592	0.0323212	0.280769	3.31935e-05	0.00197001	0.98	-0.00109679	0.00224673	0.66	-0.00383532	0.00252857	0.14	-0.00102779	0.00316146	0.79	Yes			Yes
rs17085593	C	G	PCSK1	0.0246	0.0042	3.532e-09	0.0140811	0.011481	0.219993	-0.000793876	0.000749783	0.3	0.000513039	0.000854858	0.56	-0.00113936	0.000961805	0.2	0.00318535	0.00120474	0.0052	Yes	Yes	Yes	Yes	Yes
rs2787487	C	G	STXBP4	0.0311	0.0039	1.615e-15	0.022752	0.0109513	0.0377402	-0.002171	0.000716627	0.0023	0.00265232	0.000817398	0.0011	-0.00290573	0.000919352	0.0015	0.00409125	0.00115256	0.00037	Yes	Yes	Yes	Yes	Yes
rs913588	G	A	KDM4C	0.0339	0.0038	6.679e-19	0.0264746	0.0106907	0.0132667	-0.00225167	0.000694235	0.0012	0.00305664	0.000791318	0.00013	-0.00249248	0.000891359	0.0051	0.00394784	0.0011157	0.00075	Yes	Yes	Yes	Yes	Yes
rs6575806	C	A	RTL1	0.0334	0.0058	9.046e-09	0.0220694	0.0163135	0.176083	0.000885408	0.000816276	0.29	-0.000432616	0.000931383	0.6	0.000801165	0.00104791	0.45	0.00142435	0.00131292	0.25	Yes				Yes
rs10842343	T	A	SOX5	0.0256	0.0039	5.779e-11	0.0168922	0.0110351	0.125804	-0.00101281	0.000714652	0.15	-0.00129165	0.000815347	0.1	-0.00117753	0.000917439	0.21	-0.000316819	0.00114892	0.75	Yes	Yes		Yes
rs56409371	G	A	NPBWR1	0.0347	0.0049	1.945e-12	0.0236894	0.0135558	0.0805242	-0.00147552	0.000860376	0.085	0.000867787	0.00098084	0.38	-0.00154077	0.00110348	0.16	0.00144858	0.00138302	0.27	Yes	Yes	Yes	Yes	Yes
rs11786868	C	G	ZFHX4	0.0321	0.0051	4.274e-10	0.020859	0.0145856	0.152659	-0.00171759	0.000958732	0.074	0.00234022	0.00109483	0.035	-0.00298291	0.00122911	0.015	0.00477687	0.0015441	0.0016	Yes	Yes	Yes	Yes	Yes
rs9943694	C	A	TMTC2	0.0285	0.005	1.406e-08	0.0186946	0.0125115	0.135103	n/a	n/a	n/a	n/a	n/a	n/a	n/a	n/a	n/a	n/a	n/a	n/a	Yes	n/a	n/a	n/a	n/a
rs4951261	A	C	NUCKS1	0.0269	0.0039	5.364e-12	0.0191922	0.0110827	0.0833057	0.000238818	0.000708771	0.8	0.000301297	0.000807756	0.69	-0.000974175	0.000909817	0.21	0.00224892	0.00113875	0.039	Yes		Yes	Yes	Yes
rs7004265	T	C	DLGAP2	0.023	0.0039	5.124e-09	0.0141658	0.0109842	0.197142	n/a	n/a	n/a	n/a	n/a	n/a	n/a	n/a	n/a	n/a	n/a	n/a	Yes	n/a	n/a	n/a	n/a
rs7542538	T	C	RXRG	0.0286	0.0049	7.631e-09	0.0173728	0.0136105	0.201776	0.0012147	0.000907316	0.18	-0.000402035	0.00103493	0.69	0.000143011	0.00116572	0.87	-0.00209826	0.00145819	0.12	Yes
rs2271758	G	T	SLC25A12	0.0214	0.0039	3.963e-08	0.0126985	0.0109358	0.245533	-0.00118429	0.000704472	0.089	-0.000216578	0.000803288	0.76	-0.00166857	0.000904294	0.055	-0.000197671	0.00113179	0.94	Yes	Yes		Yes
rs3746619	A	C	MC3R	0.0475	0.0069	5.52e-12	0.0743368	0.0188301	7.88878e-05	-0.00197842	0.00126092	0.12	0.00507676	0.00143265	0.0004	-0.00531375	0.00162437	0.0013	0.00991672	0.00201967	1.8e-06	Yes	Yes	Yes	Yes	Yes
rs17564430	G	T	CADM1	0.035	0.0044	2.067e-15	0.0270744	0.0125323	0.0307352	-0.00144512	0.000796457	0.08	0.00188224	0.000907112	0.038	-0.00169592	0.00102287	0.13	0.00221538	0.00127881	0.1	Yes	Yes	Yes	Yes	Yes
rs10750766	C	A	KAT5	0.0278	0.0043	9.959e-11	0.0190467	0.0119056	0.109621	-0.00115525	0.000766625	0.13	0.00107199	0.00087335	0.22	-0.00158436	0.000984771	0.094	0.0039848	0.0012311	0.00075	Yes	Yes	Yes	Yes	Yes
rs660549	C	T	SPPL3	0.0212	0.0038	3.36e-08	0.012859	0.0108974	0.237965	-0.00154204	0.000700145	0.027	0.00314852	0.000798395	8.1e-05	-0.00328606	0.000898737	0.00022	0.00469999	0.00112464	3.6e-05	Yes	Yes	Yes	Yes	Yes
rs10422323	A	G	NFIX	0.037	0.0062	2.01e-09	0.0229856	0.0166883	0.168379	-0.00114697	0.00105101	0.29	0.00304647	0.00119668	0.011	0.00132674	0.00135004	0.31	0.00326265	0.00168976	0.058	Yes	Yes	Yes		Yes
rs55784701	T	C	CENPE	0.0263	0.0046	1.078e-08	0.0163089	0.0128744	0.205207	-0.00271474	0.000835666	0.0011	0.00307953	0.000951327	0.0012	-0.00225768	0.0010737	0.031	0.00623129	0.00134119	2.8e-06	Yes	Yes	Yes	Yes	Yes
rs1030015	G	T	MAGI2	0.0206	0.0038	4.453e-08	0.0125125	0.0107258	0.243349	-0.0017527	0.00069588	0.011	0.00118598	0.000793217	0.13	-0.00210773	0.000892822	0.021	0.000883348	0.00111778	0.41	Yes	Yes	Yes	Yes	Yes
rs80170948	G	T	SREK1IP1	0.0685	0.0109	2.799e-10	0.0499228	0.0329468	0.129684	-0.00321036	0.00179061	0.07	0.00166236	0.00203584	0.41	-0.00564505	0.00230181	0.016	0.00595846	0.00286111	0.04	Yes	Yes	Yes	Yes	Yes
rs10959016	G	A	PTPRD	0.0306	0.0048	2.21e-10	0.0204394	0.0132891	0.124013	-0.000325621	0.000859704	0.74	-0.00105582	0.000980102	0.28	-0.00145986	0.00110252	0.2	0.00132841	0.00138283	0.43	Yes	Yes		Yes	Yes
rs17035311	A	C	TET2	0.036	0.0054	2.258e-11	0.0249288	0.0148423	0.0930194	-0.00136755	0.00100761	0.17	0.00123237	0.00115003	0.3	-0.00330221	0.00129271	0.012	0.00170235	0.00162147	0.27	Yes	Yes	Yes	Yes	Yes
rs4359170	A	T	SOX6	0.0282	0.0041	5.992e-12	0.020251	0.0114255	0.0763054	-0.00116498	0.000742542	0.12	0.00301307	0.000847122	0.00036	-0.00161276	0.00095294	0.11	0.00471115	0.00119404	0.00014	Yes	Yes	Yes	Yes	Yes
rs910425	G	A	FAM120B	0.0223	0.004	1.631e-08	0.0138402	0.0107236	0.196802	-0.00154095	0.000698497	0.026	-0.000296165	0.000796342	0.74	-0.00190153	0.000896535	0.035	0.000162896	0.00112291	0.84	Yes	Yes		Yes	Yes
rs4813429	T	C	NKX2-2	0.0307	0.0052	4.17e-09	0.0200098	0.0146601	0.172254	-0.000509554	0.000931124	0.59	0.000876536	0.00106245	0.4	-0.000165029	0.00119606	0.84	-0.000790864	0.00149701	0.57	Yes	Yes	Yes	Yes
rs11079810	T	C	SKAP1	0.0358	0.0062	9.618e-09	0.0231532	0.0175863	0.187964	-0.000552483	0.00114564	0.65	0.00339766	0.00130458	0.0094	0.00248691	0.0014703	0.083	0.00113499	0.00184355	0.57	Yes	Yes	Yes		Yes
rs10237306	T	G	CADPS2	0.0296	0.004	1.341e-13	0.0222304	0.0110999	0.0451922	-0.000825809	0.000713166	0.23	0.0020124	0.000812654	0.012	-0.00159128	0.000915751	0.081	0.00269375	0.00114562	0.018	Yes	Yes	Yes	Yes	Yes
rs16917237	T	G	BDNF	0.0393	0.0047	5.695e-17	0.031679	0.0131839	0.0162628	-0.00399499	0.000864501	3.4e-06	0.00334397	0.000983449	0.00061	-0.00458894	0.00110958	2.3e-05	0.00287206	0.00138627	0.031	Yes	Yes	Yes	Yes	Yes
rs10268051	A	C	TAX1BP1	0.0249	0.0045	3.878e-08	0.0158799	0.0129406	0.219741	-0.000527562	0.000832006	0.54	0.0014791	0.00094957	0.12	-0.00222668	0.00106784	0.037	0.00128561	0.00133795	0.37	Yes	Yes	Yes	Yes	Yes
rs3113862	G	A	SMARCAD1	0.0373	0.0039	9.693e-22	0.0319376	0.0109492	0.00353438	-0.00212641	0.000708169	0.0028	0.00352813	0.00080655	1.2e-05	-0.00324003	0.000909302	0.00089	0.00419425	0.00113618	0.0003	Yes	Yes	Yes	Yes	Yes
rs1148006	G	A	KRR1	0.0259	0.0044	5.806e-09	0.0171513	0.012432	0.167679	-0.00102461	0.000826091	0.23	-0.000128514	0.000942495	0.87	-0.00191277	0.00106165	0.08	-0.00291825	0.00132898	0.025	Yes	Yes		Yes
rs3809624	C	T	TBX6	0.0302	0.0043	3.64e-12	0.0235438	0.0126594	0.0628962	-0.000583551	0.000743505	0.44	0.00302282	0.000846897	0.00035	-0.000471781	0.000954612	0.63	0.00319427	0.00119319	0.0059	Yes	Yes	Yes	Yes	Yes
rs3815212	T	C	KDM3B	0.0337	0.0046	3.214e-13	0.0518572	0.0129277	6.03863e-05	-0.000629212	0.000862583	0.47	0.00357095	0.000985363	0.00029	-0.00101707	0.00110773	0.39	0.0039689	0.00138911	0.0033	Yes	Yes	Yes	Yes	Yes
rs10978641	T	A	ZNF462	0.0318	0.0046	5.098e-12	0.0241216	0.0131575	0.0667422	-0.0010348	0.000797632	0.2	-0.000192376	0.000909239	0.83	-0.000243368	0.00102401	0.88	-0.0010158	0.00128204	0.49	Yes	Yes		Yes
rs9548873	C	T	COG6	0.0311	0.004	7.499e-15	0.0251234	0.0114455	0.0281535	-0.00152839	0.000731469	0.033	0.00132042	0.000833475	0.12	-0.00138469	0.000939486	0.13	0.00301173	0.00117556	0.013	Yes	Yes	Yes	Yes	Yes
rs77955256	T	A	KIF15	0.036	0.0062	7.099e-09	0.0239724	0.0173465	0.166955	-3.43898e-05	0.00111923	0.92	0.000612034	0.00127619	0.61	0.000269148	0.00143516	0.99	0.00141242	0.00179881	0.35	Yes	Yes	Yes		Yes
rs11209331	T	C	CTPS1	0.0238	0.0039	9.827e-10	0.0171021	0.011133	0.124477	-0.00114847	0.000703531	0.096	0.00244041	0.000801939	0.0021	-0.00224745	0.000902696	0.011	0.00259324	0.00113042	0.023	Yes	Yes	Yes	Yes	Yes
rs11619721	G	T	TEX29	0.0413	0.0073	1.331e-08	0.0264516	0.0192576	0.169551	-0.00293514	0.0012167	0.018	0.00341282	0.00139038	0.016	-0.00188475	0.00156045	0.25	0.00365094	0.00195983	0.08	Yes	Yes	Yes	Yes	Yes
rs4778356	A	G	PWRN2	0.0391	0.0059	4.01e-11	0.0295482	0.0170909	0.0838123	-0.00055463	0.000999098	0.58	0.0026484	0.00114136	0.022	-0.000702852	0.00128232	0.61	0.00338024	0.00160997	0.036	Yes	Yes	Yes	Yes	Yes
rs6911527	T	C	SASH1	0.0269	0.0045	3.175e-09	0.0186859	0.0128915	0.147181	0.000558533	0.000828037	0.49	0.000608201	0.000943957	0.5	0.000412496	0.00106417	0.64	0.00108616	0.00133112	0.45	Yes		Yes		Yes
rs10906395	C	T	BEND7	0.0233	0.0039	2.279e-09	0.0166472	0.0109869	0.129704	-0.00186014	0.000706679	0.0074	0.00188072	0.000806103	0.019	-0.00126389	0.000906933	0.18	0.00314736	0.00113637	0.005	Yes	Yes	Yes	Yes	Yes
rs10897450	C	G	C11orf84	0.0229	0.0038	2.184e-09	0.0163168	0.0107222	0.128042	-0.00051026	0.000695418	0.5	0.00144651	0.000792832	0.077	-1.07359e-05	0.000892847	1	0.00282648	0.00111778	0.0094	Yes	Yes	Yes	Yes	Yes
rs8136272	A	T	C22orf34	0.04	0.0044	6.183e-20	0.0339346	0.011953	0.00452415	-0.000865568	0.00078686	0.26	0.000520841	0.000897544	0.59	-0.00256469	0.00100966	0.0092	-1.22221e-05	0.00126618	0.95	Yes	Yes	Yes	Yes
rs1470750	G	C	DDC	0.0223	0.0039	1.442e-08	0.0153447	0.010872	0.158102	0.000252484	0.000707194	0.69	0.00252175	0.000806156	0.0017	-0.000849803	0.000907388	0.38	0.00462573	0.00113599	3.8e-05	Yes		Yes	Yes	Yes
rs35035068	I	D	FBXO33	0.0257	0.0041	2.485e-10	0.0196689	0.0110182	0.0742235	n/a	n/a	n/a	n/a	n/a	n/a	n/a	n/a	n/a	n/a	n/a	n/a	Yes	n/a	n/a	n/a	n/a
rs6878910	A	G	SIL1	0.0381	0.0061	4.307e-10	0.0262108	0.015596	0.0928198	-0.000562587	0.000970043	0.55	-0.00113247	0.0011058	0.31	-0.000734191	0.00124469	0.62	-0.00192925	0.00155847	0.18	Yes	Yes		Yes
rs62391851	G	A	HCG4	0.0595	0.0085	2.44e-12	0.0444146	0.022488	0.048252	-0.00145774	0.00145155	0.29	0.00421646	0.00165907	0.011	-0.00246185	0.00186113	0.22	0.00738481	0.00234112	0.0012	Yes	Yes	Yes	Yes	Yes
rs222440	C	T	FBXO9	0.0325	0.005	9.725e-11	0.0244632	0.0139525	0.0795307	-0.00182107	0.000906553	0.039	0.00343953	0.00103501	0.00085	-0.00268624	0.00116423	0.02	0.00193539	0.00145973	0.25	Yes	Yes	Yes	Yes	Yes
rs12845465	C	T	FAM9B	0.0518	0.006	8.148e-18	0.0509164	0.00891142	1.10922e-08	n/a	n/a	n/a	n/a	n/a	n/a	n/a	n/a	n/a	n/a	n/a	n/a	Yes	n/a	n/a	n/a	n/a
rs4836984	T	C	NR6A1	0.0342	0.0038	3.922e-19	0.030547	0.0108253	0.00477389	-0.000804278	0.000695008	0.25	0.00250148	0.000792288	0.0017	-0.00158292	0.000891769	0.072	0.00105129	0.00111743	0.38	Yes	Yes	Yes	Yes	Yes
rs1172955	T	A	ZNF518A	0.044	0.0043	6.058e-25	0.0397646	0.0117683	0.000727465	-0.000974714	0.000767462	0.21	0.00259873	0.000874004	0.0029	-0.00191851	0.00098557	0.049	0.00417954	0.00123204	0.00057	Yes	Yes	Yes	Yes	Yes
rs2295094	A	G	GGT7	0.0364	0.0053	5.855e-12	0.0298496	0.0151289	0.0484809	-0.00216313	0.000923187	0.016	0.00381094	0.00105066	0.00029	-0.00478829	0.00118399	5e-05	0.00264999	0.001481	0.062	Yes	Yes	Yes	Yes	Yes
rs7114175	T	A	C11orf63	0.0599	0.0038	1.143e-56	0.07912	0.0106966	1.41071e-13	-0.00317866	0.000696594	5.6e-06	0.00502241	0.000794287	2.2e-10	-0.0041279	0.000893826	2.6e-06	0.0075999	0.00112012	4.9e-12	Yes	Yes	Yes	Yes	Yes
rs145438026	C	T	NR4A2	0.0699	0.008	2.336e-18	0.0624282	0.0226321	0.00580687	-0.000783069	0.0014162	0.58	0.00440377	0.001619	0.0071	-0.000670954	0.00181292	0.75	0.00734448	0.00227888	0.0016	Yes	Yes	Yes	Yes	Yes
rs12040029	C	T	RPS6KC1	0.0392	0.0063	4.044e-10	0.0294322	0.0169121	0.0817873	-0.000524164	0.00110701	0.63	0.00133818	0.00126325	0.28	-0.0020086	0.00142039	0.15	0.00200829	0.00178089	0.2	Yes	Yes	Yes	Yes	Yes
rs2604265	A	G	RORB	0.0386	0.0043	2.501e-19	0.0347548	0.0122208	0.00445512	-0.00134121	0.000790499	0.088	0.00146486	0.00090096	0.1	-0.00170815	0.00101555	0.095	0.00267867	0.00127068	0.054	Yes	Yes	Yes	Yes	Yes
rs3733632	G	A	TACR3	0.0536	0.0052	1.043e-24	0.0490778	0.0145459	0.000740703	-0.00188129	0.000972153	0.051	0.00264082	0.00110638	0.019	1.67565e-07	0.00125101	0.99	0.00829396	0.00156116	8e-08	Yes	Yes	Yes		Yes
rs1601615	C	T	TYRP1	0.028	0.0039	7.57e-13	0.0229942	0.0109264	0.0353301	-0.000459306	0.00071399	0.5	0.000146527	0.00081428	0.83	-0.000910784	0.000916344	0.26	0.000870723	0.00114827	0.43	Yes	Yes	Yes	Yes	Yes
rs437836	T	C	CYFIP2	0.035	0.0052	1.148e-11	0.0518872	0.0142425	0.000269308	-0.00211005	0.0009365	0.025	0.00362549	0.00106593	0.00058	-0.00240015	0.00120236	0.045	0.0059032	0.00150159	6.5e-05	Yes	Yes	Yes	Yes	Yes
rs150821390	T	C	ATAD2B	0.0717	0.0124	6.592e-09	0.0567352	0.0359504	0.11451	-0.000775682	0.00213167	0.69	0.00104812	0.00242573	0.66	-0.00472724	0.0027357	0.068	0.00409844	0.0034056	0.25	Yes	Yes	Yes	Yes	Yes
rs813301	T	C	NDUFS4	0.0274	0.0039	2.841e-12	0.022957	0.0111302	0.0391417	-0.00065187	0.000721642	0.35	0.0011035	0.000822597	0.19	0.000746085	0.000925005	0.39	9.05529e-06	0.00115828	0.95	Yes	Yes	Yes		Yes
rs12125335	C	T	EIF4G3	0.0496	0.0063	2.331e-15	0.0469152	0.0189757	0.0134178	-0.000961933	0.0010111	0.34	0.00155577	0.00115229	0.18	-0.00171122	0.00129956	0.2	0.00488925	0.00162208	0.0018	Yes	Yes	Yes	Yes	Yes
rs758747	C	T	NLRC3	0.0268	0.0043	5.562e-10	0.0209024	0.0119553	0.0803812	0.000899955	0.000782694	0.24	0.00180615	0.000892855	0.041	-0.000469836	0.00100381	0.63	0.00287395	0.00125904	0.022	Yes		Yes	Yes	Yes
rs7853970	T	C	RMI1	0.0449	0.0039	2.188e-30	0.042162	0.0107572	8.87641e-05	-0.00235437	0.00070485	0.00098	0.00277075	0.000803549	0.00065	-0.00386479	0.000905333	2.6e-05	0.00381491	0.00113304	0.00084	Yes	Yes	Yes	Yes	Yes
rs73187215	G	A	DGKH	0.0377	0.0066	1.335e-08	0.0286224	0.0183539	0.118863	0.000263387	0.00121475	0.9	-0.000128251	0.00138528	0.93	-0.000616333	0.00156085	0.67	-0.000543054	0.00195347	0.82	Yes			Yes
rs3743266	T	C	RORA	0.0416	0.004	8.521e-25	0.0392548	0.0113476	0.000541447	-0.00262271	0.000737299	0.00042	0.003585	0.000841901	2.1e-05	-0.00236102	0.000945537	0.011	0.00611602	0.00118602	1.8e-07	Yes	Yes	Yes	Yes	Yes
rs11556924	T	C	ZC3HC1	0.0227	0.0041	3.656e-08	0.016764	0.0112011	0.134461	-0.00113032	0.000711192	0.1	0.00304146	0.000810125	0.00016	-0.00199456	0.000913144	0.025	0.00420635	0.0011422	0.00022	Yes	Yes	Yes	Yes	Yes
rs2885287	A	G	PJA1	0.0351	0.0056	4.267e-10	0.0355148	0.0087569	5.00042e-05	n/a	n/a	n/a	n/a	n/a	n/a	n/a	n/a	n/a	n/a	n/a	n/a	Yes	n/a	n/a	n/a	n/a
rs1428120	T	G	GALNT10	0.025	0.0038	7.723e-11	0.0208968	0.0108639	0.0544018	-0.000253667	0.000699705	0.73	0.0021608	0.000797973	0.0064	-0.000745969	0.000897475	0.44	0.00343144	0.00112515	0.0026	Yes	Yes	Yes	Yes	Yes
rs34371367	I	D	ODZ2	0.0233	0.0042	2.173e-08	0.0181761	0.0109867	0.0980311	n/a	n/a	n/a	n/a	n/a	n/a	n/a	n/a	n/a	n/a	n/a	n/a	Yes	n/a	n/a	n/a	n/a
rs7218751	A	G	CBX4	0.0333	0.0049	1.37e-11	0.0281832	0.0137897	0.0409636	-0.000470255	0.000882573	0.64	0.00245842	0.00100693	0.015	-0.00267679	0.00113099	0.015	0.00499851	0.00142067	0.0006	Yes	Yes	Yes	Yes	Yes
rs6927679	T	C	MIR548A1	0.027	0.0043	2.524e-10	0.0395458	0.0118189	0.000819713	-0.000599486	0.000770712	0.44	0.00159004	0.000878549	0.077	-0.00178587	0.000989996	0.091	-0.000669077	0.00123872	0.56	Yes	Yes	Yes	Yes
rs7912468	C	T	LOC399708	0.0239	0.0039	1.201e-09	0.0351854	0.0109173	0.00126865	-0.000636493	0.000707675	0.32	0.0014871	0.000806974	0.063	-0.000659402	0.000908348	0.47	0.00220617	0.00113759	0.045	Yes	Yes	Yes	Yes	Yes
rs6621284	A	G	ZMAT1	0.0303	0.0054	2.354e-08	0.0298796	0.00777234	0.000120873	n/a	n/a	n/a	n/a	n/a	n/a	n/a	n/a	n/a	n/a	n/a	n/a	Yes	n/a	n/a	n/a	n/a
rs17563472	C	T	KLF14	0.0606	0.0107	1.521e-08	0.0490238	0.0299665	0.101829	-0.00422294	0.00182604	0.023	0.00111516	0.0020772	0.58	-0.00418244	0.00233812	0.077	-0.00146595	0.0029256	0.53	Yes	Yes	Yes	Yes
rs34437050	A	G	EGR4	0.2406	0.0204	4.036e-32	0.317072	0.05571	1.26312e-08	-0.00672574	0.00294713	0.023	0.0148886	0.00332288	5.4e-06	-0.0130769	0.00380024	0.00038	0.024436	0.00466222	1.2e-07	Yes	Yes	Yes	Yes	Yes
rs11792861	A	C	TMEM245	0.032	0.0042	2.514e-14	0.028919	0.0117919	0.0141847	-0.000503036	0.000762321	0.53	0.000562744	0.00086919	0.53	-0.0017904	0.000977952	0.072	0.00318451	0.00122596	0.013	Yes	Yes	Yes	Yes	Yes
rs113388806	T	A	TNRC6A	0.0624	0.0103	1.259e-09	0.0535092	0.0289941	0.0649472	-0.00557682	0.00177142	0.0016	0.00507362	0.00201094	0.012	-0.00309271	0.002282	0.2	0.0122606	0.00283869	1.4e-05	Yes	Yes	Yes	Yes	Yes
rs12559521	T	C	ZXDA	0.0409	0.0071	6.87e-09	0.0225746	0.00900652	0.0121907	n/a	n/a	n/a	n/a	n/a	n/a	n/a	n/a	n/a	n/a	n/a	n/a	Yes	n/a	n/a	n/a	n/a
rs9614460	G	T	SMC1B	0.0249	0.0041	1.383e-09	0.0363544	0.0114756	0.00153465	-0.00303655	0.000743259	4.7e-05	0.00126646	0.000847083	0.14	-0.00460925	0.000955247	1e-06	0.00652075	0.00119452	1.9e-08	Yes	Yes	Yes	Yes	Yes
rs2542420	C	G	KCNK9	0.0327	0.004	1.521e-16	0.029693	0.010785	0.00590058	-0.00139619	0.000702697	0.044	0.00131466	0.00080086	0.097	-0.00234641	0.000901585	0.014	0.0021994	0.00112814	0.034	Yes	Yes	Yes	Yes	Yes
rs11711674	T	C	LOC730091	0.0216	0.0038	1.768e-08	0.0181353	0.0108876	0.095756	-0.000268623	0.000703194	0.67	0.000918763	0.000802094	0.25	7.01518e-05	0.000902343	0.9	0.000963148	0.00112982	0.43	Yes	Yes	Yes		Yes
rs4576738	A	G	C10orf91	0.0266	0.0043	7.195e-10	0.0248974	0.0131373	0.0580565	n/a	n/a	n/a	n/a	n/a	n/a	n/a	n/a	n/a	n/a	n/a	n/a	Yes	n/a	n/a	n/a	n/a
rs7852169	G	C	PTGR1	0.0973	0.0068	1.822e-46	0.101736	0.0193756	1.5176e-07	-0.00678679	0.00127036	1.2e-07	0.00601596	0.00144086	3.4e-05	-0.00878835	0.00163765	1.3e-07	0.0113429	0.00202907	1.9e-08	Yes	Yes	Yes	Yes	Yes
rs1885740	G	A	SFTA1P	0.0256	0.0046	3.353e-08	0.0359998	0.0119955	0.00268928	-0.0010818	0.00078177	0.17	0.00211328	0.000892064	0.018	-0.00237255	0.00100337	0.016	0.00163656	0.00125792	0.16	Yes	Yes	Yes	Yes	Yes
rs202185443	I	D	ZBTB16	0.0295	0.0053	2.791e-08	0.0246666	0.0141048	0.0803061	n/a	n/a	n/a	n/a	n/a	n/a	n/a	n/a	n/a	n/a	n/a	n/a	Yes	n/a	n/a	n/a	n/a
rs146865828	D	I	ANXA1	0.0556	0.008	3.238e-12	0.0503846	0.0213801	0.0184371	n/a	n/a	n/a	n/a	n/a	n/a	n/a	n/a	n/a	n/a	n/a	n/a	Yes	n/a	n/a	n/a	n/a
rs72787511	C	G	BIRC6	0.0646	0.0114	1.381e-08	0.0590956	0.0341983	0.0839655	-0.0052371	0.00184915	0.0043	0.0065215	0.00209554	0.002	-0.0125533	0.00239539	7.2e-08	0.0217955	0.00293675	9.9e-14	Yes	Yes	Yes	Yes	Yes
rs5785580	D	I	REEP3	0.0281	0.004	2.412e-12	0.0260336	0.0108724	0.0166395	n/a	n/a	n/a	n/a	n/a	n/a	n/a	n/a	n/a	n/a	n/a	n/a	Yes	n/a	n/a	n/a	n/a
rs4845364	A	G	TPM3	0.0215	0.0038	1.618e-08	0.0186222	0.0106879	0.081429	-0.00146345	0.000692861	0.031	-0.000250783	0.00078933	0.78	-0.00283018	0.000889541	0.00089	0.000763846	0.00111226	0.36	Yes	Yes		Yes	Yes
rs7431217	T	C	FAM19A1	0.0229	0.0039	6.19e-09	0.019762	0.0109174	0.0702591	-0.00125422	0.000709606	0.08	0.000879717	0.000808811	0.26	-0.00195546	0.000910823	0.044	0.0026537	0.0011396	0.029	Yes	Yes	Yes	Yes	Yes
rs4561063	T	G	OLFM3	0.0312	0.0039	7.887e-16	0.0300576	0.0108953	0.00579993	-0.000367302	0.000697599	0.65	0.00158873	0.000795269	0.042	1.55485e-05	0.000895536	0.89	0.00196335	0.00112102	0.092	Yes	Yes	Yes		Yes
rs446745	C	T	JARID2	0.0258	0.0046	2.814e-08	0.0370608	0.0129562	0.00422902	-0.000468921	0.000815568	0.55	-0.00124586	0.000929522	0.19	0.000355313	0.00104688	0.71	-0.00242339	0.00131012	0.088	Yes	Yes
rs72756954	C	G	CSNK1G1	0.0577	0.0081	8.452e-13	0.0530302	0.0221234	0.016524	-0.00143597	0.0014561	0.34	0.00100935	0.00166357	0.55	-0.00282091	0.00186759	0.17	0.00240989	0.00234798	0.26	Yes	Yes	Yes	Yes	Yes
rs2770957	C	G	TRIM41	0.0323	0.0047	5.898e-12	0.0295542	0.0129292	0.0222576	-0.00208336	0.000845973	0.013	0.00135382	0.000965531	0.15	-0.00184629	0.00108527	0.1	0.00290788	0.00136126	0.039	Yes	Yes	Yes	Yes	Yes
rs169080	C	T	KDM4B	0.0259	0.004	1.332e-10	0.0237622	0.0113877	0.0369104	-0.0011133	0.000723866	0.14	0.0025458	0.000825707	0.0023	-0.00210344	0.00093017	0.032	0.00416867	0.00116505	0.00049	Yes	Yes	Yes	Yes	Yes
rs4402316	C	G	DLG2	0.0313	0.0047	3.215e-11	0.0301994	0.013836	0.0290518	n/a	n/a	n/a	n/a	n/a	n/a	n/a	n/a	n/a	n/a	n/a	n/a	Yes	n/a	n/a	n/a	n/a
rs56367141	C	A	ZNF536	0.0401	0.006	2.108e-11	0.0577198	0.0174712	0.000953954	-0.00350014	0.00101127	0.0005	0.00265926	0.00115577	0.021	-0.00391664	0.00129814	0.0023	0.00363865	0.00163143	0.029	Yes	Yes	Yes	Yes	Yes
rs6678140	C	T	RERE	0.0269	0.0041	7.543e-11	0.0248176	0.0115089	0.031046	-0.000955091	0.000729782	0.19	0.000588511	0.000831822	0.47	0.000488043	0.000936972	0.6	0.000502617	0.00117266	0.61	Yes	Yes	Yes		Yes
rs148395841	I	D	RBMX	0.0414	0.0049	4.818e-17	0.0298054	0.00769374	0.00010707	n/a	n/a	n/a	n/a	n/a	n/a	n/a	n/a	n/a	n/a	n/a	n/a	Yes	n/a	n/a	n/a	n/a
rs6439371	G	A	NPHP3-AS1	0.0304	0.004	2.349e-14	0.0292056	0.0111812	0.00899798	-0.000183737	0.000728105	0.79	0.00132057	0.000830524	0.12	-0.000126717	0.000934233	0.92	0.00149266	0.00116934	0.26	Yes	Yes	Yes	Yes	Yes
rs2312205	A	G	AAK1	0.0302	0.005	1.255e-09	0.0427744	0.0142236	0.00263532	-0.00115385	0.000893739	0.2	0.00111069	0.00101972	0.28	-0.000265659	0.00114605	0.77	0.00208965	0.00143595	0.16	Yes	Yes	Yes	Yes	Yes
rs35436838	G	T	RORB	0.0678	0.0105	1.274e-10	0.0915122	0.0290718	0.00164463	-0.0025686	0.00165082	0.12	0.00594933	0.00187312	0.0014	-0.00483785	0.0021217	0.019	0.00676172	0.00264109	0.0076	Yes	Yes	Yes	Yes	Yes
rs10992769	C	G	FAM120A	0.0286	0.0042	1.107e-11	0.0274024	0.0119114	0.0214126	0.000599232	0.000768853	0.44	0.00211912	0.000876791	0.016	0.00109441	0.000987249	0.22	0.00183527	0.00123641	0.13	Yes		Yes		Yes
rs6185	G	C	GNRH1	0.0301	0.0044	9.483e-12	0.0286422	0.0123543	0.0204216	-0.00112202	0.000803686	0.17	0.00220554	0.000914953	0.017	-0.00222818	0.00103306	0.027	0.00517413	0.00128997	5e-05	Yes	Yes	Yes	Yes	Yes
rs10136330	C	T	PRKD1	0.0579	0.01	6.654e-09	0.0523612	0.0275382	0.0572355	-0.000862312	0.00178811	0.62	0.00286028	0.00204209	0.15	0.00282143	0.0022961	0.22	0.00498618	0.00287831	0.095	Yes	Yes	Yes		Yes
rs6911407	A	C	FOXO3	0.0291	0.0039	1.22e-13	0.0286446	0.0110578	0.00958213	-0.00277348	0.00072015	0.00012	0.00184979	0.000820277	0.025	-0.00275213	0.00092467	0.0033	0.00325517	0.00115582	0.005	Yes	Yes	Yes	Yes	Yes
rs7849973	C	G	FLJ35282	0.024	0.004	2.824e-09	0.0329306	0.0113145	0.0036078	-0.000914033	0.000737671	0.21	0.00119896	0.000841686	0.14	-0.00146016	0.000947005	0.12	0.00234315	0.00118739	0.042	Yes	Yes	Yes	Yes	Yes
rs7516763	A	C	LEPR	0.0232	0.0038	1.49e-09	0.022045	0.0107906	0.0410442	-0.00148004	0.000695458	0.036	0.00124969	0.000792824	0.11	-0.00222021	0.000891829	0.012	0.00369298	0.00111661	0.00099	Yes	Yes	Yes	Yes	Yes
rs115260227	G	A	TACR3	0.1621	0.0241	1.9e-11	0.331028	0.0996426	0.000893021	-0.0111184	0.00335994	0.00083	0.0163179	0.00378093	1.9e-05	-0.014047	0.00435418	0.0011	0.0282198	0.005324	8e-08	Yes	Yes	Yes	Yes	Yes
rs6735626	A	G	ERBB4	0.0215	0.0039	2.963e-08	0.020306	0.0108418	0.0610643	-0.00186557	0.000699535	0.008	0.00182929	0.000796865	0.021	-0.000884533	0.000898042	0.41	0.00221199	0.00112226	0.053	Yes	Yes	Yes	Yes	Yes
rs55680968	G	A	CYB5D1	0.0455	0.0075	1.174e-09	0.0429022	0.0205438	0.036758	-0.0007959	0.00130606	0.54	0.000133553	0.00148833	0.92	-0.00342762	0.0016774	0.045	0.000562693	0.00209592	0.82	Yes	Yes	Yes	Yes	Yes
rs6434162	G	A	PRPF40A	0.0361	0.0052	2.514e-12	0.0348846	0.014077	0.0132035	-0.000755911	0.000915699	0.41	0.00431599	0.00104344	3.9e-05	-0.00220418	0.00117558	0.068	0.00400173	0.00146921	0.0069	Yes	Yes	Yes	Yes	Yes
rs15671	C	A	CASD1	0.0233	0.0038	1.246e-09	0.0226142	0.0108262	0.0367141	-0.00135831	0.000704848	0.054	0.000196641	0.000803797	0.81	-0.00139887	0.000904767	0.12	0.00316501	0.00113258	0.0054	Yes	Yes	Yes	Yes	Yes
rs6445624	A	G	DOCK3	0.0422	0.0056	6.408e-14	0.0539494	0.0154292	0.000471208	-0.00222537	0.0010086	0.028	0.00500812	0.00114684	1.3e-05	-0.00387314	0.00129663	0.0029	0.0090823	0.00161396	1e-08	Yes	Yes	Yes	Yes	Yes
rs12200565	T	C	ASCC3	0.0316	0.0039	1.107e-15	0.032752	0.0113073	0.00377191	-0.000871633	0.000696522	0.2	0.00219336	0.000793888	0.0053	9.27354e-05	0.000893825	0.97	0.00317194	0.00111882	0.0041	Yes	Yes	Yes		Yes
rs11756746	A	G	SNAP91	0.0248	0.0045	3.947e-08	0.0234374	0.0125462	0.0617374	-0.000882341	0.000808912	0.29	0.00473156	0.000920373	2.4e-07	-0.000945458	0.0010383	0.37	0.00424704	0.00129665	0.0011	Yes	Yes	Yes	Yes	Yes
rs55840812	I	D	NR0B1	0.0401	0.0056	1.257e-12	0.0284238	0.00848344	0.00080649	n/a	n/a	n/a	n/a	n/a	n/a	n/a	n/a	n/a	n/a	n/a	n/a	Yes	n/a	n/a	n/a	n/a
rs149544395	I	D	MSH6	0.034	0.005	1.65e-11	0.0344798	0.0136554	0.0115667	n/a	n/a	n/a	n/a	n/a	n/a	n/a	n/a	n/a	n/a	n/a	n/a	Yes	n/a	n/a	n/a	n/a
rs12915845	C	T	DET1	0.0403	0.0039	3.697e-25	0.050457	0.0108809	3.53417e-06	-0.00193046	0.000703246	0.0066	0.00379361	0.000802388	2.7e-06	-0.00483895	0.000902353	8.2e-08	0.0059255	0.00113284	2.9e-07	Yes	Yes	Yes	Yes	Yes
rs73435048	G	A	GRK5	0.0441	0.0081	4.938e-08	0.044617	0.0234726	0.0573134	-0.00057741	0.00145566	0.66	0.00355151	0.00166261	0.029	-8.82102e-05	0.00186937	0.95	0.00222962	0.00234542	0.33	Yes	Yes	Yes	Yes	Yes
rs474463	C	T	TBX3	0.0291	0.0048	1.648e-09	0.0293398	0.0135675	0.0305713	-0.00131266	0.000827195	0.092	0.000881537	0.000943756	0.36	-0.00381955	0.00106192	0.0002	0.00115951	0.00133173	0.38	Yes	Yes	Yes	Yes	Yes
rs2267812	A	C	GTF2I	0.0417	0.0049	1.69e-17	0.0432462	0.013451	0.00130366	-0.0021195	0.000857042	0.015	0.00336951	0.000978846	0.00053	-0.00351	0.00110014	0.0011	0.00129717	0.00137969	0.3	Yes	Yes	Yes	Yes	Yes
rs9834893	G	C	ZBTB20	0.0508	0.0074	9.408e-12	0.0617366	0.019865	0.00188429	-0.00185998	0.00142501	0.18	0.00246349	0.00162177	0.14	0.000906071	0.00182909	0.57	0.00432342	0.0022862	0.07	Yes	Yes	Yes		Yes
rs141847393	T	C	GPN2	0.0396	0.0071	2.96e-08	0.0382294	0.0190422	0.0446723	-0.00227236	0.00127577	0.079	-0.000704198	0.00145632	0.61	-0.00290131	0.00163585	0.079	2.68338e-05	0.00205254	0.97	Yes	Yes		Yes	Yes
rs7239114	G	A	CTIF	0.022	0.004	4.023e-08	0.0213168	0.0107471	0.0473	-0.00148281	0.000701789	0.034	0.00171137	0.000799752	0.033	-0.00100075	0.000901552	0.25	0.00205702	0.00112832	0.082	Yes	Yes	Yes	Yes	Yes
rs582780	A	G	FNDC3B	0.0267	0.0039	1.412e-11	0.033406	0.0109694	0.00232322	-0.000520477	0.00070861	0.45	0.00333307	0.00080757	2.9e-05	-0.000773716	0.000909423	0.35	0.00468287	0.00113838	4.4e-05	Yes	Yes	Yes	Yes	Yes
rs4701140	A	G	RUFY1	0.0242	0.004	1.949e-09	0.02948	0.0107696	0.00619177	-0.00118409	0.000693383	0.093	0.00124499	0.000790735	0.13	-0.00184252	0.000889672	0.036	0.00289305	0.00111449	0.008	Yes	Yes	Yes	Yes	Yes
rs58989029	D	I	NR5A2	0.0325	0.004	7.628e-16	0.0400914	0.0108154	0.000209821	n/a	n/a	n/a	n/a	n/a	n/a	n/a	n/a	n/a	n/a	n/a	n/a	Yes	n/a	n/a	n/a	n/a
rs2066323	G	A	NT5C2	0.0237	0.0039	1.305e-09	0.025086	0.0110129	0.0227282	3.5134e-05	0.0007121	0.94	0.000815377	0.000811804	0.32	-0.000748727	0.000913477	0.45	0.0025948	0.00114354	0.02	Yes		Yes	Yes	Yes
rs112752732	C	G	DPH1	0.0572	0.0099	7.259e-09	0.058123	0.0268392	0.0303335	-0.00451042	0.00165247	0.0059	0.000718722	0.00187845	0.7	-0.0025532	0.00212331	0.24	0.00308362	0.00265072	0.24	Yes	Yes	Yes	Yes	Yes
rs72842141	T	A	FAM178A	0.0618	0.009	6.118e-12	0.0754298	0.0248758	0.00242672	-0.00132679	0.0013784	0.37	0.00188964	0.00156812	0.23	-0.00289821	0.00177039	0.12	0.00378277	0.00220897	0.13	Yes	Yes	Yes	Yes	Yes
rs7826872	T	C	ADCY8	0.0262	0.004	4.261e-11	0.0273966	0.0108815	0.0118079	0.000108427	0.00070164	0.9	-0.000451238	0.00080034	0.59	0.0011739	0.000899538	0.21	-0.000243834	0.00112784	0.78	Yes
rs61828391	G	A	FAM163A	0.0317	0.0058	4.306e-08	0.0402888	0.0163655	0.0138198	-0.000684241	0.00104092	0.53	-0.000333809	0.00118625	0.8	0.000948132	0.00133496	0.45	0.00176796	0.0016715	0.29	Yes	Yes			Yes
rs34646499	I	D	PRDM2	0.0354	0.0057	5.081e-10	0.0430754	0.0149846	0.00404354	n/a	n/a	n/a	n/a	n/a	n/a	n/a	n/a	n/a	n/a	n/a	n/a	Yes	n/a	n/a	n/a	n/a
rs654354	T	A	WDR36	0.0233	0.0039	2.357e-09	0.0250304	0.0110301	0.0232448	-0.00100265	0.000711525	0.17	-0.000714818	0.000811863	0.38	-0.000164021	0.000912767	0.87	0.00012411	0.00114404	0.95	Yes	Yes		Yes	Yes
rs2889128	A	C	ZNF324	0.0222	0.0038	7.566e-09	0.023772	0.0108378	0.0282689	-0.00237905	0.000698275	0.00072	0.0019451	0.000795566	0.014	-0.0019212	0.000896974	0.038	0.00508679	0.00112212	5.4e-06	Yes	Yes	Yes	Yes	Yes
rs4746113	G	A	DNAJB12	0.0244	0.0042	8.79e-09	0.030238	0.0118451	0.0106832	0.000138136	0.00075925	0.83	0.0025543	0.000866603	0.0025	-0.00114799	0.000975199	0.26	0.00227762	0.00122199	0.048	Yes		Yes	Yes	Yes
rs9382676	T	C	BEND6	0.0373	0.0046	8.767e-16	0.0453956	0.0130048	0.000481709	-0.00127318	0.00084051	0.13	0.00106465	0.000958696	0.28	-0.00307259	0.00107715	0.0029	0.00375862	0.00135249	0.007	Yes	Yes	Yes	Yes	Yes
rs10143972	C	T	UNC79	0.0388	0.0049	3.05e-15	0.0476898	0.0138675	0.000583817	-0.00123073	0.000881222	0.15	0.00310058	0.00100335	0.0019	-0.00342138	0.00113168	0.0013	0.00467287	0.00141413	0.0011	Yes	Yes	Yes	Yes	Yes
rs3764002	C	T	WSCD2	0.0304	0.0045	1.205e-11	0.0319542	0.0121529	0.00855234	-0.00195968	0.000788518	0.014	0.00182949	0.000899679	0.042	-0.00179097	0.00101194	0.088	0.00196435	0.00126836	0.12	Yes	Yes	Yes	Yes	Yes
rs62379978	G	T	PHF15	0.0638	0.0054	6.548e-32	0.0706642	0.0150784	2.78188e-06	-0.00449507	0.000983304	3.1e-06	0.00506808	0.00111673	5.1e-06	-0.00566321	0.00126243	5.2e-06	0.00631025	0.00157238	5.7e-05	Yes	Yes	Yes	Yes	Yes
rs9568123	G	A	FNDC3A	0.0291	0.0053	4.061e-08	0.031298	0.0147401	0.0337184	-0.000688782	0.000958644	0.5	0.00197007	0.00109124	0.074	-0.00271491	0.00122998	0.03	0.00349012	0.00153592	0.019	Yes	Yes	Yes	Yes	Yes
rs12467441	C	T	USP34	0.0408	0.006	8.989e-12	0.050608	0.0171894	0.00323756	-7.78851e-05	0.00105172	0.99	-0.000465537	0.00120038	0.68	-0.000981589	0.00134709	0.51	-0.00404248	0.00168911	0.018	Yes	Yes		Yes
rs3782120	A	G	BET1L	0.0334	0.0044	3.686e-14	0.0394458	0.0121557	0.00117409	-0.00181646	0.000806148	0.024	0.00230667	0.000918461	0.013	-0.00183512	0.00103589	0.072	0.00414337	0.00129358	0.0018	Yes	Yes	Yes	Yes	Yes
rs111558392	C	T	INSM1	0.0404	0.0055	2.093e-13	0.0464742	0.0147829	0.00166737	n/a	n/a	n/a	n/a	n/a	n/a	n/a	n/a	n/a	n/a	n/a	n/a	Yes	n/a	n/a	n/a	n/a
rs142058842	G	C	NR4A2	0.0681	0.0051	2.423e-40	0.0801404	0.0143118	2.15414e-08	-0.00472546	0.000935351	4.1e-07	0.00862765	0.00106115	4.3e-16	-0.00913585	0.00120112	3.1e-14	0.0112639	0.00149217	3.6e-14	Yes	Yes	Yes	Yes	Yes
rs77532868	T	C	GRID1	0.0573	0.0097	3.309e-09	0.072469	0.02877	0.0117682	-0.00123734	0.00153094	0.4	0.000494536	0.00174423	0.77	-0.00292252	0.0019645	0.15	0.00125944	0.00245612	0.64	Yes	Yes	Yes	Yes	Yes
rs4976623	C	G	RARS	0.0296	0.0049	1.711e-09	0.0331558	0.0137146	0.0156211	-0.000293107	0.000883408	0.75	0.000734265	0.00100681	0.46	-0.00178317	0.00113477	0.17	2.06607e-05	0.00141869	0.95	Yes	Yes	Yes	Yes	Yes
rs10205969	C	T	LOC339803	0.0391	0.0054	5.624e-13	0.0458212	0.0150564	0.00233923	-0.00170148	0.00100132	0.086	0.0024174	0.00114318	0.036	-0.00105217	0.00128436	0.4	0.00592363	0.00161239	0.00017	Yes	Yes	Yes	Yes	Yes
rs9349203	G	A	BYSL	0.0395	0.0038	5.925e-25	0.045012	0.0107648	2.89788e-05	-0.00194714	0.00069873	0.0059	0.00249624	0.000796005	0.0016	-0.00347068	0.000897415	0.0001	0.00381342	0.00112135	0.00062	Yes	Yes	Yes	Yes	Yes
rs59652033	C	T	TBC1D16	0.0263	0.0043	1.162e-09	0.0290016	0.0116392	0.0127083	-0.000111761	0.000757669	0.91	0.00222554	0.000863774	0.01	-0.000521045	0.000972607	0.72	0.00232988	0.0012183	0.058	Yes	Yes	Yes	Yes	Yes
rs1989318	G	A	IGSF1	0.0475	0.0054	1.318e-18	0.0357028	0.00784084	5.28099e-06	n/a	n/a	n/a	n/a	n/a	n/a	n/a	n/a	n/a	n/a	n/a	n/a	Yes	n/a	n/a	n/a	n/a
rs5801963	I	D	PUS1	0.026	0.0047	2.942e-08	0.0290454	0.0122853	0.0180627	n/a	n/a	n/a	n/a	n/a	n/a	n/a	n/a	n/a	n/a	n/a	n/a	Yes	n/a	n/a	n/a	n/a
rs4448948	T	A	ZFHX3	0.0411	0.0075	4.331e-08	0.0497136	0.0219368	0.0234311	-0.000300565	0.00130271	0.83	-0.0028696	0.00148733	0.054	0.00182816	0.00166629	0.22	-0.00883669	0.00209898	2e-05	Yes	Yes
rs13043968	C	A	MC3R	0.0413	0.0062	1.915e-11	0.0468602	0.0169205	0.00561356	-0.00392389	0.00113158	0.00064	0.0043364	0.0012948	0.00075	-0.00442505	0.00144955	0.0023	0.00841614	0.00182709	4.1e-06	Yes	Yes	Yes	Yes	Yes
rs12663002	T	C	GPX6	0.0427	0.0057	6.888e-14	0.049606	0.0160928	0.0020522	-0.00200881	0.00106687	0.052	0.00212716	0.00121361	0.08	-0.00117336	0.00137031	0.35	0.00496301	0.00170995	0.0024	Yes	Yes	Yes	Yes	Yes
rs113557523	C	T	GPR83	0.0454	0.0069	3.746e-11	n/a	n/a	n/a	n/a	n/a	n/a	n/a	n/a	n/a	n/a	n/a	n/a	n/a	n/a	n/a	n/a	n/a	n/a	n/a	n/a
rs59265730	I	D	MTCH2	0.0254	0.0041	7.296e-10	n/a	n/a	n/a	n/a	n/a	n/a	n/a	n/a	n/a	n/a	n/a	n/a	n/a	n/a	n/a	n/a	n/a	n/a	n/a	n/a
																					Concordant	326	274	277	266	276
																					Non-concodant	60	54	51	62	52
																					Percentage	0.84456	0.835366	0.844512	0.810976	0.841463
