# Supplementary material for: Genomic analysis of male puberty timing highlights shared genetic basis with hair colour and lifespan
Source: Nat Commun. 2020 Mar 24;11:1536. doi: 10.1038/s41467-020-14451-5 (PMC7093467; doi:10.1038/s41467-020-14451-5)
Supplement: Supplementary file 5 — Supplementary Data 2 [file 41467_2020_14451_MOESM5_ESM.xlsx]

## Sheet: SD2
SNP	Chr	Pos	Effect Allele	Other Allele	Nearest Gene	MTAG			23andMe VB			UKBB VB Early			UKBB VB Late			UKBB FH Early			UKBB FH Late			Age at Menarche			Known VB Locus	Known Menarche Locus	LD With Known Menarche SNP (1MB)
						Beta	SE	P	Beta	SE	P	Beta	SE	P	Beta	SE	P	Beta	SE	P	Beta	SE	P	Beta	SE	P			D'	R2
rs34437050	2	73535526	A	G	EGR4	0.131615	0.0160416	2.31287e-16	0.317072	0.05571	1.26312e-08	-0.00672574	0.00294713	0.023	0.0148886	0.00332288	5.4e-06	-0.0130769	0.00380024	0.00038	0.024436	0.00466222	1.2e-07	0.2406	0.0204	4.036e-32		Yes	1	1
rs138625771	3	51333959	C	G	DOCK3	0.084535	0.0118256	8.77575e-13	0.163069	0.0444096	0.00024069	-0.00728078	0.00235423	0.0019	0.00984046	0.00266014	0.00019	-0.0100155	0.00303848	0.00077	0.0208335	0.00374048	7e-09	0.1477	0.0148	2.064e-23		Yes	0.929	0.103
rs112881196	2	31982811	G	C	MEMO1	0.0833248	0.0104938	2.01554e-15	0.0800902	0.0431976	0.0637149	-0.00582335	0.00181826	0.0013	0.00832275	0.00205737	5.7e-05	-0.0122263	0.00235655	8.9e-08	0.0248081	0.00288093	6.3e-18	0.054	0.0123	1.208e-05			0.8524	0.6332
rs10980922	9	114280868	T	A	ZNF483	0.0553745	0.00576013	7.01816e-22	0.1046	0.0197141	1.12355e-07	-0.00672792	0.00127857	1.8e-07	0.0062551	0.0014502	1.9e-05	-0.00896617	0.00164792	8.3e-08	0.0114968	0.00204182	1.5e-08	0.0934	0.0069	5.53e-42			0.9864	0.9599
rs142058842	2	156621725	G	C	NR4A2	0.0539323	0.00431837	8.56994e-36	0.0801404	0.0143118	2.15414e-08	-0.00472546	0.000935351	4.1e-07	0.00862765	0.00106115	4.3e-16	-0.00913585	0.00120112	3.1e-14	0.0112639	0.00149217	3.6e-14	0.0681	0.0051	2.423e-40	Yes	Yes	1	1
rs7402990	15	28384491	G	A	HERC2	0.0514456	0.00584509	1.35004e-18	0.0124556	0.0201858	0.537174	-0.0074636	0.00125704	3.3e-09	0.00372892	0.00143965	0.01	-0.018532	0.00160675	7.8e-31	0.0125605	0.00204056	1.7e-09	0.0107	0.0078	0.1683
rs35063026	16	89736157	T	C	C16orf55	0.0506649	0.00638365	2.07675e-15	0.0398532	0.0210611	0.0584425	-0.00631321	0.00115916	5.8e-08	0.00356495	0.00131665	0.0068	-0.0126847	0.00148975	2.4e-17	0.00869548	0.00184984	2.2e-06	-0.0068	0.0072	0.3446
rs1659127	16	14388305	A	G	MIR193B	0.0496984	0.00344833	4.33014e-47	0.086236	0.0119543	5.49241e-13	-0.0048747	0.00073816	4.4e-11	0.00519651	0.000840126	8.9e-10	-0.00963115	0.000949222	4.8e-24	0.0109462	0.00118421	2.3e-21	0.0508	0.0041	9.63e-35		Yes	1	0.9696
rs11156429	6	105364421	T	G	LIN28B	0.0494686	0.00325431	3.48543e-52	0.0903284	0.0108124	6.71396e-17	-0.004984	0.000697299	6.9e-13	0.00646028	0.000794663	2.5e-16	-0.00712223	0.000895475	1e-15	0.0102481	0.00112049	1.1e-20	0.1051	0.0038	1.5e-165	Yes	Yes	1	0.5881
rs2222746	17	44222019	T	G	KIAA1267	0.0477218	0.00436913	8.99871e-28	0.062535	0.0164982	0.000150392	-0.00350271	0.000898778	0.0001	0.00690241	0.00102188	1.9e-11	-0.00525027	0.00115558	3.7e-06	0.0164537	0.00143814	2.3e-30	#N/A	#N/A	#N/A
rs9408817	9	108911979	G	A	TMEM38B	0.0411244	0.00345804	1.29621e-32	0.0730296	0.0114091	1.55183e-10	-0.00480491	0.000751665	1.5e-10	0.00670448	0.000859288	6.4e-15	-0.00540125	0.000964258	2.4e-08	0.0066498	0.00121229	5.6e-08	0.1016	0.0041	1.9e-137	Yes	Yes	0.9908	0.9641
rs2186245	1	66118064	C	T	LEPR	0.040836	0.00424124	6.07158e-22	0.0883492	0.0139653	2.52263e-10	-0.00388768	0.000893659	1.2e-05	0.00391422	0.00102123	0.00013	-0.00710122	0.0011462	6.7e-10	0.00678504	0.00144139	2e-06	0.0233	0.0049	1.947e-06	Yes	Yes	0.9188	0.2007
rs73182377	3	181512034	C	T	SOX2OT	0.0395048	0.00387199	1.92805e-24	0.0222168	0.0138233	0.107988	-0.00281364	0.00081257	0.00074	0.00388296	0.000928959	3.3e-05	-0.0101963	0.00104119	8.8e-23	0.0145382	0.0013123	5.2e-29	0.0097	0.005	0.05177
rs6589961	11	122820281	T	C	C11orf63	0.0375596	0.00328078	2.39626e-30	0.0772586	0.0110215	2.40566e-12	-0.00357977	0.000701975	3.7e-07	0.00540525	0.000800882	1.3e-11	-0.00435518	0.000900907	5.6e-07	0.00720234	0.00112967	6.4e-11	0.0578	0.0039	7.987e-50		Yes	0.9765	0.6979
rs62379978	5	133915969	G	T	PHF15	0.0363071	0.00435322	7.41089e-17	0.0706642	0.0150784	2.78188e-06	-0.00449507	0.000983304	3.1e-06	0.00506808	0.00111673	5.1e-06	-0.00566321	0.00126243	5.2e-06	0.00631025	0.00157238	5.7e-05	0.0638	0.0054	6.548e-32		Yes	1	1
rs77578010	1	11035758	A	G	C1orf127	0.0363034	0.00389078	1.05253e-20	0.0192547	0.0128813	0.134948	-0.00215327	0.000841297	0.01	0.00306931	0.000957611	0.0014	-0.00844285	0.00108521	1.7e-15	0.0169467	0.00134634	1e-36	0.0064	0.0048	0.1836
rs1856502	6	100097384	T	A	PRDM13	0.0358022	0.00324952	3.13968e-28	0.0529908	0.0108659	1.07929e-06	-0.00363676	0.000698134	1.6e-07	0.00496953	0.000796145	3.9e-10	-0.00576923	0.000895732	9.2e-11	0.00834661	0.00112238	3e-14	0.0135	0.0038	0.000448		Yes	0.3435	0.1152
rs71578952	7	131001466	C	T	MKLN1	0.0354535	0.00324413	8.42103e-28	0.0185913	0.0108886	0.0877276	-0.00346002	0.000697916	6.5e-07	0.00365386	0.000795942	4.7e-06	-0.00795062	0.000894961	1.3e-18	0.0136383	0.00112189	7.6e-34	0.0003	0.0039	0.9383			0.1073	0.0004
rs12203592	6	396321	C	T	IRF4	0.0346458	0.00431344	9.584e-16	0.0175002	0.014424	0.224996	-0.00188164	0.000857235	0.027	0.0031261	0.000977613	0.0012	-0.00663402	0.00109679	6.5e-10	0.0152773	0.00137898	4.5e-29	0.0023	0.0056	0.683
rs6560353	9	76375544	G	T	ANXA1	0.0328818	0.00441637	9.66281e-14	0.0721714	0.0147366	9.72064e-07	-0.0034946	0.000940704	0.00016	0.0034611	0.00107505	0.0013	-0.00521083	0.0012057	2.1e-05	0.00523485	0.0015158	0.00046	0.0161	0.0053	0.002299		Yes	0.2789	0.0047
rs3824915	11	44331509	G	C	ALX4	0.0302705	0.00324402	1.04721e-20	0.0117457	0.0108199	0.277637	-0.00378694	0.000695052	4.2e-08	0.00324881	0.000792459	3.6e-05	-0.00676885	0.000893225	3.2e-14	0.0107517	0.00111795	1.7e-22	0.0078	0.0039	0.04491			0.0817	0.0041
rs6014657	20	54833431	C	A	MC3R	0.0297322	0.00385956	1.32362e-14	0.0491982	0.0127991	0.000121097	-0.00352256	0.000846041	3.3e-05	0.00372083	0.00096646	0.0001	-0.0043877	0.00108482	8.5e-05	0.00691104	0.00136349	6.5e-07	0.0247	0.0047	1.487e-07		Yes	0.8285	0.2675
rs1979835	5	135689839	A	G	TRPC7	0.0293115	0.00491773	2.51654e-09	0.0345372	0.0160804	0.031723	-0.00320222	0.00101102	0.0013	0.00455788	0.0011492	6.3e-05	-0.00476306	0.00129818	0.0002	0.00581768	0.00161761	0.00026	0.0237	0.0056	2.728e-05
rs4911442	20	33355046	G	A	NCOA6	0.0289957	0.00514053	1.69439e-08	0.0389516	0.0167966	0.0203883	-0.00252969	0.000995805	0.0095	0.00479469	0.00113282	2.5e-05	-0.00518419	0.00127816	3.8e-05	0.00353022	0.00159656	0.023	0.0352	0.0059	2.236e-09			1	0.6882
rs2473234	1	14137575	A	C	PRDM2	0.0287465	0.00462182	4.97983e-10	0.0425508	0.0153851	0.00567816	-0.00272822	0.000996645	0.007	0.00465701	0.00113399	4.1e-05	-0.00308685	0.001281	0.016	0.00781036	0.00159827	7.2e-07	0.0329	0.0055	2.721e-09		Yes	0.9373	0.8338
rs17193410	17	32474149	G	A	ACCN1	0.0282992	0.0049992	1.50719e-08	0.0423508	0.016656	0.0109975	-0.00349487	0.00109535	0.0013	0.00469734	0.00125335	0.00017	-0.00312293	0.00140303	0.025	0.00652224	0.00176633	0.00034	-0.0001	0.0065	0.984
rs17190166	15	89056502	C	A	DET1	0.0281975	0.00327644	7.55726e-18	0.050433	0.010847	3.33028e-06	-0.00196859	0.000702991	0.0056	0.00388786	0.000802128	1.5e-06	-0.00477227	0.000902017	1.2e-07	0.00613999	0.00113243	1.1e-07	0.0397	0.0039	1.467e-24		Yes	1	0.992
rs17833789	17	55230628	C	A	AKAP1	0.0281341	0.0032583	5.89356e-18	0.0208406	0.0108022	0.0536808	-0.00293548	0.00070083	2.8e-05	0.0017985	0.000799013	0.025	-0.00693613	0.000899235	2.4e-15	0.0105521	0.00112642	2.5e-21	-0.0008	0.0039	0.8296
rs2842385	6	19078274	G	A	MIR548A1	0.0274003	0.00410671	2.52222e-11	0.0714214	0.013576	1.43626e-07	-0.00159105	0.000873056	0.073	0.00379755	0.000992919	0.00014	-0.00341731	0.00112138	0.0022	0.00390533	0.00139896	0.0065	0.0205	0.0048	1.932e-05		Yes	0.0656	0.0004
rs10919759	1	199855125	A	G	NR5A2	0.0271995	0.00324578	5.29468e-17	0.0522682	0.0107395	1.1346e-06	-0.00372282	0.000696779	7.1e-08	0.00313261	0.000793811	7.4e-05	-0.00534421	0.000893752	1.2e-09	0.00261088	0.00111871	0.019	0.0275	0.0038	6.467e-13		Yes	0.9297	0.8014
rs2049045	11	27694241	C	G	BDNF	0.0271658	0.00419734	9.66102e-11	0.0499194	0.0138195	0.000303538	-0.00382101	0.000892408	1.6e-05	0.00357283	0.00101471	0.00037	-0.00494099	0.00114532	1.2e-05	0.00232371	0.00142999	0.088	0.0383	0.005	2.809e-14		Yes	0.98	0.7999
rs6006984	22	45714937	C	T	FAM118A	0.0271554	0.0035623	2.47845e-14	0.0432342	0.0118712	0.00027055	-0.00435034	0.00077633	2.4e-08	0.000978151	0.000884134	0.28	-0.00631944	0.000998384	2.2e-10	0.00600542	0.00124707	5.3e-07	0.0202	0.0043	2.258e-06			0.8863	0.6116
rs7905367	10	54334653	G	C	MBL2	0.0271011	0.00391977	4.71302e-12	0.0220708	0.0141106	0.117766	-0.00132425	0.000863755	0.13	0.00451627	0.000983292	4.1e-06	-0.00533949	0.00111196	1.7e-06	0.00996946	0.00138402	2.1e-13	-0.0114	0.005	0.0245
rs11671893	19	31041053	T	C	ZNF536	0.0264194	0.00454218	6.01084e-09	0.0500758	0.0149876	0.000834134	-0.00317537	0.000934864	0.0007	0.00386716	0.00106862	0.00031	-0.00351463	0.00120087	0.0034	0.0032158	0.00150828	0.037	0.0327	0.0052	3.489e-10		Yes	0.9662	0.7449
rs10188334	2	653874	T	C	TMEM18	0.0254159	0.00420011	1.43725e-09	0.027465	0.0140248	0.0501806	-0.003132	0.000928644	0.00082	0.00467565	0.00105629	7.9e-06	-0.00372561	0.00119268	0.0019	0.00591832	0.00148709	3.9e-05	0.072	0.0051	1.682e-45		Yes	0.9717	0.9246
rs6670873	1	177841685	C	T	SEC16B	0.0252984	0.00413002	9.04059e-10	0.0311898	0.013704	0.022842	-0.00239423	0.000853244	0.0049	0.00433796	0.00097474	8.9e-06	-0.00274281	0.00109387	0.011	0.00661959	0.00137427	1.3e-06	0.0614	0.0048	5.955e-37		Yes	0.8876	0.7435
rs9690350	7	547800	C	G	PDGFA	0.0249514	0.0032872	3.1878e-14	0.0292376	0.0290989	0.31481	-0.00177251	0.000720177	0.015	0.00329679	0.000821337	8.1e-05	-0.00528807	0.000924204	1.5e-08	0.0105724	0.00115837	9.2e-20	-0.0113	0.0079	0.1551
rs7136086	12	114129719	C	T	RBM19	0.0248267	0.0036711	1.35389e-11	0.0494096	0.0121654	4.87638e-05	-0.00332974	0.000794942	2.9e-05	0.00267035	0.000905462	0.0033	-0.00366068	0.00102133	0.00052	0.00421121	0.0012755	0.0011	0.0186	0.0045	3.231e-05			0.0398	0.0012
rs10110581	8	60691207	G	A	CA8	0.0246328	0.00368478	2.30894e-11	0.029774	0.0121546	0.0142974	-0.00318303	0.000783248	5.2e-05	0.00356024	0.000891346	6e-05	-0.00476398	0.00100594	1.3e-06	0.00428626	0.00125711	0.00041	0.0143	0.0044	0.001251
rs438830	5	156717170	A	G	CYFIP2	0.0246182	0.00391477	3.20444e-10	0.0354562	0.0129274	0.00609128	-0.00339679	0.000847213	6.6e-05	0.00330678	0.000964435	0.00056	-0.00335929	0.00108792	0.0019	0.0055264	0.00135838	2.7e-05	0.0303	0.0047	1.131e-10		Yes	1	0.7418
rs12766208	10	65022022	G	C	JMJD1C	0.0246158	0.00354082	3.601e-12	0.0361256	0.0118758	0.00235001	-0.00243667	0.000748931	0.0011	0.00305427	0.000854443	0.0003	-0.00407781	0.000960391	2.6e-05	0.00607488	0.00120505	1.6e-07	0.0155	0.0041	0.0001825			0.9865	0.4089
rs3743266	15	60781513	T	C	RORA	0.0239994	0.00342433	2.40891e-12	0.0392548	0.0113476	0.000541447	-0.00262271	0.000737299	0.00042	0.003585	0.000841901	2.1e-05	-0.00236102	0.000945537	0.011	0.00611602	0.00118602	1.8e-07	0.0416	0.004	8.521e-25		Yes	1	1
rs58611096	4	104268557	A	T	CENPE	0.022851	0.00356347	1.4309e-10	0.0250618	0.0117863	0.0334654	-0.00272284	0.000765496	0.00033	0.00321382	0.000871354	0.00021	-0.00263141	0.000983777	0.007	0.0073599	0.00122785	1.6e-09	0.0252	0.0042	1.351e-09		Yes	0.9744	0.6825
rs2923177	5	165939328	T	G	ODZ2	0.0226773	0.00325843	3.41315e-12	0.021124	0.0110267	0.0553898	-0.00189341	0.000695785	0.0062	0.00408878	0.000793503	2.8e-07	-0.00351861	0.000892467	5.8e-05	0.00649823	0.00111807	2.1e-08	0.0201	0.004	4.075e-07			0.9958	0.9116
rs1598656	2	199875097	A	G	SATB2	0.0224207	0.00357464	3.561e-10	0.032549	0.011938	0.00639891	-0.00292395	0.000753816	0.00013	0.00285911	0.000858505	0.00093	-0.00296553	0.000967715	0.0018	0.00521128	0.00120892	1.4e-05	0.0521	0.0042	1.004e-34		Yes	0.9734	0.7547
rs6925777	6	41750822	T	C	PRICKLE4	0.0224203	0.00324491	4.86716e-12	0.0461164	0.0107374	1.74797e-05	-0.00246226	0.00069511	0.00049	0.00201681	0.000792194	0.01	-0.00368464	0.000892929	4.7e-05	0.00439999	0.00111603	7.6e-05	0.0371	0.0038	2.462e-22			0.9658	0.8145
rs7853970	9	86715566	T	C	RMI1	0.0223234	0.00325371	6.84252e-12	0.042162	0.0107572	8.87641e-05	-0.00235437	0.00070485	0.00098	0.00277075	0.000803549	0.00065	-0.00386479	0.000905333	2.6e-05	0.00381491	0.00113304	0.00084	0.0449	0.0039	2.188e-30		Yes	1	1
rs6486116	11	13319838	A	C	ARNTL	0.0222496	0.00357552	4.88519e-10	0.0371246	0.0118712	0.00176374	-0.00222034	0.000769556	0.0038	0.0037171	0.000876336	2.1e-05	-0.00185597	0.000988762	0.068	0.00559529	0.00123533	5.6e-06	0.0463	0.0042	3.631e-28		Yes	0.99	0.9752
rs767657	4	95227901	T	G	HPGDS	0.0221214	0.00330954	2.32294e-11	0.0331402	0.0109838	0.0025506	-0.00236126	0.000710633	0.00096	0.00351785	0.000809381	1.4e-05	-0.00343241	0.000912415	0.0004	0.00425148	0.0011402	0.00028	0.0366	0.0039	6.065e-21			1	0.9875
rs835648	3	136671504	A	T	NCK1	0.0218988	0.00352547	5.24507e-10	0.0345434	0.0118012	0.00342036	-0.00333153	0.000761153	1.2e-05	0.00232599	0.000867012	0.0077	-0.00368753	0.00097809	0.00013	0.00415377	0.00122237	0.00052	0.0055	0.0042	0.1961			0.0578	0.0007
rs10164550	2	121159205	A	G	INHBB	0.0218353	0.00341701	1.65702e-10	0.047072	0.011396	3.61933e-05	-0.00267222	0.000733242	0.00025	0.00230432	0.000835307	0.0057	-0.00236979	0.000941374	0.013	0.00451558	0.00117641	0.00013	0.0158	0.0041	0.0001087
rs4664605	2	153573528	C	T	PRPF40A	0.021809	0.00337165	9.9081e-11	0.03681	0.0112095	0.00102384	-0.00211021	0.000733718	0.0047	0.0041772	0.000835337	5.7e-07	-0.003048	0.000941232	0.0016	0.00326405	0.00117585	0.0055	0.0241	0.0041	5.01e-09		Yes	0.9579	0.375
rs1121980	16	53809247	G	A	FTO	0.0217064	0.00327316	3.32007e-11	0.0382988	0.0107905	0.000386198	-0.00219136	0.000701316	0.0019	0.00256968	0.000800881	0.0012	-0.00366236	0.000900694	6.3e-05	0.00446779	0.00112947	4.7e-05	0.048	0.0038	6.444e-36		Yes	0.9957	0.8777
rs1514177	1	74991402	G	C	FPGT-TNNI3K	0.0215181	0.00328959	6.10023e-11	0.028843	0.0108578	0.00789491	-0.00328093	0.000701366	2.4e-06	0.00310515	0.00079985	0.00011	-0.00271898	0.000900068	0.0025	0.00437047	0.00112724	0.00018	0.0489	0.0039	2.249e-36		Yes	0.9665	0.8686
rs4900184	14	93900609	T	C	KIAA1409	0.021245	0.00330175	1.23893e-10	0.0453922	0.0109397	3.3356e-05	-0.00130969	0.000705754	0.056	0.00297434	0.000804208	0.00024	-0.00350133	0.000906204	6.4e-05	0.00360681	0.0011342	0.0016	0.0271	0.0039	3.548e-12			0.991	0.3364
rs2311380	16	69554585	A	T	NFAT5	0.0212129	0.00373127	1.30692e-08	0.0389138	0.0123179	0.00158207	-0.00191694	0.000794902	0.017	0.00328032	0.000907654	0.00033	-0.00288214	0.00101896	0.0028	0.00392243	0.0012794	0.0015	0.0358	0.0045	9.51e-16		Yes	0.9706	0.2177
rs4717905	7	74083230	C	A	GTF2I	0.0207391	0.00378481	4.26424e-08	0.0467146	0.0127536	0.000249403	-0.00163857	0.000799573	0.045	0.00342839	0.000913121	0.00018	-0.00298349	0.0010263	0.0031	0.00218518	0.00128705	0.086	0.0362	0.0044	3.378e-16		Yes	0.922	0.7656
rs12895406	14	36998950	A	G	NKX2-1	0.0205274	0.00325217	2.7564e-10	0.0237818	0.0107356	0.0267376	-0.00244521	0.000698916	0.00047	0.00316264	0.00079665	6.2e-05	-0.0038401	0.000896874	2.3e-05	0.00410256	0.00112352	0.00023	0.0074	0.0038	0.05304
rs10934420	3	117552111	C	T	IGSF11	0.0204328	0.00324476	3.03148e-10	0.0314416	0.0106881	0.00326275	-0.003287	0.000694448	2.5e-06	0.00219944	0.000791515	0.006	-0.00281074	0.000891958	0.0013	0.00423886	0.00111548	0.00017	0.0546	0.0038	1.535e-47		Yes	1	1
rs7896371	10	1729026	T	C	ADARB2	0.020405	0.00325787	3.76941e-10	0.029432	0.0107113	0.0059988	-0.00178308	0.000700395	0.0098	0.0037629	0.000797912	2e-06	-0.00260727	0.000898634	0.0026	0.00450941	0.00112467	5.2e-05	0.0408	0.0039	2.579e-25		Yes	1	0.9082
rs12983109	19	49579710	G	A	KCNA7	0.0203883	0.00370768	3.82095e-08	0.0271442	0.0123825	0.0283622	-0.002203	0.000792276	0.006	0.00264443	0.000904694	0.0031	-0.00287338	0.00101569	0.0047	0.00580825	0.00127619	5.8e-06	0.0017	0.0045	0.7129			0.3695	0.0048
rs780094	2	27741237	T	C	GCKR	0.0202561	0.00329387	7.76643e-10	0.029601	0.0109848	0.00704242	-0.00180806	0.000713909	0.011	0.00218614	0.000813351	0.0065	-0.00278759	0.000916719	0.0021	0.00694921	0.00114527	5.2e-10	0.018	0.0039	3.716e-06
rs12940636	17	53400110	C	T	HLF	0.020139	0.00341212	3.58681e-09	0.0236808	0.0112196	0.034792	-0.000965845	0.000734421	0.18	0.0043061	0.000836446	2.2e-07	-0.00300701	0.000942409	0.0011	0.00505891	0.0011784	1.1e-05	0.0233	0.0041	1.445e-08			0.1317	0.0065
rs4801593	19	58972252	T	A	ZNF324B	0.020071	0.00366943	4.50544e-08	0.0231554	0.0121768	0.0572102	-0.00233176	0.000780889	0.003	0.00275467	0.000889355	0.0017	-0.00334378	0.00100319	0.00076	0.00504945	0.00125371	5.3e-05	0.0212	0.0043	8.091e-07			1	0.3791
rs11873906	18	3813464	G	A	DLGAP1	0.0198888	0.00362669	4.15808e-08	0.0354034	0.0121161	0.00347663	-0.00205126	0.000777084	0.0091	0.00283163	0.000884671	0.0014	-0.0038459	0.000997645	0.00015	0.00260317	0.00124708	0.037	0.0507	0.0043	2.334e-32		Yes	1	1
rs11190751	10	102674637	C	A	FAM178A	0.0196044	0.00326684	1.96086e-09	0.0432178	0.0108303	6.59485e-05	-0.00132093	0.000706105	0.066	0.00257716	0.000805156	0.0015	-0.00256827	0.000906035	0.0045	0.00419924	0.00113507	0.00041	0.0232	0.0039	2.328e-09		Yes	1	0.0652
rs12930815	16	4348635	C	T	TFAP4	0.0193445	0.00324676	2.55187e-09	0.0386886	0.0109307	0.000400885	-0.0017434	0.000697807	0.014	0.00279875	0.000795768	0.00049	-0.00143576	0.000895891	0.13	0.00510344	0.00112218	5.5e-06	0.0083	0.0039	0.03413			0.0581	0.0015
rs60856990	17	7337853	A	G	TMEM102	0.0190781	0.00335726	1.32643e-08	0.0443034	0.0111304	6.88042e-05	-0.00186067	0.000721502	0.011	0.00207048	0.000822501	0.012	-0.00298931	0.000926052	0.0014	0.00287658	0.0011593	0.019	-0.0052	0.004	0.1895			0.3387	0.0158
rs11603453	11	16583188	T	C	SOX6	0.0189102	0.00325089	5.99393e-09	0.03513	0.0107694	0.00110602	-0.0018437	0.000696013	0.0084	0.0018778	0.000793467	0.017	-0.00267532	0.000893116	0.0032	0.0049452	0.00111797	2.2e-05	0.0193	0.0038	4.377e-07		Yes	1	0.4661
rs913588	9	7174673	G	A	KDM4C	0.0188807	0.00324455	5.91291e-09	0.0264746	0.0106907	0.0132667	-0.00225167	0.000694235	0.0012	0.00305664	0.000791318	0.00013	-0.00249248	0.000891359	0.0051	0.00394784	0.0011157	0.00075	0.0339	0.0038	6.679e-19		Yes	1	1
rs583269	3	172127777	T	C	FNDC3B	0.0186465	0.0032654	1.12768e-08	0.045769	0.0108674	2.53658e-05	-0.000978383	0.000698775	0.16	0.00286238	0.000796846	0.00029	-0.00183876	0.000897349	0.026	0.00358185	0.0011232	0.0018	0.0224	0.0038	5.429e-09		Yes	0.7962	0.5052
rs61168554	15	99286980	A	G	IGF1R	0.0185758	0.00337641	3.76269e-08	0.0188346	0.0112077	0.0928408	-0.00235775	0.000730429	0.0013	0.0018904	0.000833967	0.018	-0.00440138	0.000937068	3.9e-06	0.00459501	0.00117659	9.1e-05	0.017	0.004	2.745e-05		Yes	0.705	0.0159
rs6473008	8	78022510	C	T	PEX2	0.0184391	0.00324931	1.38877e-08	0.0363752	0.010805	0.000761113	-0.00129885	0.000700021	0.064	0.00311469	0.00079819	9.1e-05	-0.00140031	0.000898502	0.11	0.00465829	0.0011251	4e-05	0.0247	0.0038	1.126e-10		Yes	0.9692	0.3074
rs10765711	11	94879318	C	G	ENDOD1	0.018261	0.00329202	2.90546e-08	0.0409276	0.010906	0.000174877	-0.00196582	0.000704225	0.0072	0.0018021	0.000802844	0.028	-0.00240637	0.000903484	0.0085	0.00353042	0.00113175	0.0026	-0.001	0.004	0.8109			0.1125	0.0021
rs11761054	7	46076649	C	G	IGFBP3	-0.0199695	0.00356949	2.21264e-08	0.0054621	0.0118859	0.64582	0.0031843	0.000777018	4.9e-05	-0.00115901	0.00088424	0.19	0.00642889	0.00100004	1.7e-10	-0.00784768	0.00124534	3.2e-10	0.0028	0.0042	0.5085
rs11836880	12	91243529	G	C	C12orf37	-0.0532659	0.00824653	1.05265e-10	0.000881878	0.0274398	0.97436	0.00797334	0.00171627	3.1e-06	-0.00593219	0.00196863	0.0026	0.0152177	0.00219227	2.2e-12	-0.0144972	0.00278475	1.2e-07	0.0058	0.0097	0.5477
