# Supplementary material for: Genomic analysis of male puberty timing highlights shared genetic basis with hair colour and lifespan
Source: Nat Commun. 2020 Mar 24;11:1536. doi: 10.1038/s41467-020-14451-5 (PMC7093467; doi:10.1038/s41467-020-14451-5)
Supplement: Supplementary file 6 — Supplementary Data 3 [file 41467_2020_14451_MOESM6_ESM.xlsx]

## Sheet: SD3
Phenotype	Mean age	Model	N	Unadjusted				Adjusted for age and PC
				Beta	SE	P value	r2	Beta	SE	P value	r2
Age-combined variables
Age at peak height velocity (years)†		linear	2028	0.155537	0.02019	2.05468e-14	0.0284586	0.156851	0.0202699	1.58327e-14	0.0326428
Age at voice break (years)†		linear	2343	0.102719	0.035459	0.00380454	0.00357183	0.101234	0.0355814	0.00447801	0.00630738
Age of armpit hair appearance (years)†		linear	2403	0.12107	0.0301698	6.1796e-05	0.00666248	0.120273	0.0302684	7.29088e-05	0.011001
Age-specific variables
Tanner stage of genital development	9.6	ologit	2191	-0.0123337	0.038567	0.749121	1.83466e-05	-0.00875037	0.0387623	0.8214	0.0044527
Tanner stage of pubic hair development	9.6	ologit	2139	-0.0194326	0.0571116	0.733664	5.4543e-05	-0.0281154	0.0574451	0.624538	0.00710251
Voice break (Y/N)	9.6	logit	2280	0.0195925	0.103159	0.849367	4.45997e-05	0.0139809	0.103382	0.892426	0.0101942
Tanner stage of genital development	10.7	ologit	1998	-0.0469765	0.040776	0.249296	0.000255534	-0.0424615	0.041044	0.300886	0.00220423
Tanner stage of pubic hair development	10.7	ologit	1995	-0.138287	0.0475553	0.00363848	0.00271578	-0.140424	0.0479983	0.00343794	0.010519
Voice break (Y/N)	10.7	logit	2108	0.0186654	0.0922837	0.839712	4.3108e-05	0.0262925	0.0927026	0.7767	0.00810094
Appearence of armpit hair	10.7	logit	2018	-0.23377	0.116852	0.0454391	0.00611755	-0.228262	0.117853	0.0527651	0.0182802
Tanner stage of genital development	11.7	ologit	1862	-0.185911	0.0424437	1.18579e-05	0.00387072	-0.183922	0.0426866	1.64239e-05	0.00823056
Tanner stage of pubic hair development	11.7	ologit	1877	-0.169701	0.0424925	6.50602e-05	0.00360947	-0.175192	0.0428066	4.26477e-05	0.0111676
Voice break (Y/N)	11.7	logit	1998	-0.151637	0.0619977	0.0144514	0.00350421	-0.145526	0.0627455	0.0203786	0.015796
Appearence of armpit hair	11.7	logit	1918	-0.236603	0.0691799	0.000625948	0.00812285	-0.238542	0.0703241	0.00069374	0.0245048
Tanner stage of genital development	13.1	ologit	1555	-0.235979	0.0461977	3.25535e-07	0.00623422	-0.240383	0.0465099	2.36078e-07	0.00937422
Tanner stage of pubic hair development	13.1	ologit	1749	-0.26011	0.0421146	6.56406e-10	0.00737874	-0.260339	0.0423023	7.54351e-10	0.0101885
Voice break (Y/N)	13.1	logit	1886	-0.242269	0.0465828	1.9842e-07	0.0105955	-0.247037	0.0469495	1.42687e-07	0.0156267
Appearence of armpit hair	13.1	logit	1861	-0.194851	0.0478508	4.66014e-05	0.00680938	-0.19743	0.0482334	4.25413e-05	0.0138802
Tanner stage of genital development	14.7	ologit	1438	-0.139718	0.0502153	0.00539627	0.0022768	-0.136779	0.0504999	0.00675873	0.00395377
Tanner stage of pubic hair development	14.7	ologit	1579	-0.299559	0.0490741	1.03301e-09	0.0109947	-0.307873	0.0493917	4.56738e-10	0.0150943
Voice break (Y/N)	14.7	logit	1411	-0.0709918	0.0850532	0.4039	0.000722043	-0.070173	0.0856512	0.412623	0.0152233
Appearence of armpit hair	14.7	logit	1597	-0.263802	0.0702853	0.000174514	0.0106619	-0.267594	0.0708678	0.000159395	0.0178022
Tanner stage of genital development	15.4	ologit	1465	-0.210726	0.0503294	2.82754e-05	0.00573378	-0.211205	0.0506473	3.04444e-05	0.0104334
Tanner stage of pubic hair development	15.4	ologit	1651	-0.273564	0.0484629	1.6537e-08	0.0104496	-0.274087	0.0490734	2.33365e-08	0.0232028
Voice break (Y/N)	15.4	logit	1480	0.0694838	0.0765317	0.363926	0.000709626	0.0764488	0.0767264	0.319065	0.0144438
Appearence of armpit hair	15.4	logit	1709	-0.253118	0.0889894	0.00445001	0.00850286	-0.245251	0.089695	0.00625163	0.0239469
Tanner stage of genital development	16.1	ologit	1233	-0.167426	0.056497	0.00304217	0.00376492	-0.171597	0.0568459	0.00253922	0.00623414
Tanner stage of pubic hair development	16.1	ologit	1370	-0.243597	0.0559326	1.32952e-05	0.00881686	-0.247992	0.0563349	1.07204e-05	0.0123561
Voice break (Y/N)	16.1	logit	1252	0.0710518	0.0785417	0.365658	0.00076471	0.0713708	0.0789316	0.365883	0.00996744
Appearence of armpit hair	16.1	logit	1383	-0.0964481	0.163515	0.555297	0.000996956	-0.102851	0.166429	0.536585	0.0291869
Tanner stage of genital development	17.0	ologit	1127	-0.209299	0.0661997	0.00156889	0.00577379	-0.214103	0.0666263	0.00131134	0.0125924
Tanner stage of pubic hair development	17.0	ologit	1268	-0.270955	0.0706862	0.000126483	0.0103011	-0.26926	0.0711912	0.000155439	0.0165974
Voice break (Y/N)	17.0	logit	1143	0.159037	0.0693607	0.0218538	0.00419355	0.160655	0.0700159	0.0217592	0.0141057
Appearence of armpit hair	17.0	logit	1274	-0.0859187	0.200579	0.668394	0.000722565	-0.0628247	0.199489	0.752816	0.0752503
† adjusted for PCs only
