# Supplementary material for: Genomic analysis of male puberty timing highlights shared genetic basis with hair colour and lifespan
Source: Nat Commun. 2020 Mar 24;11:1536. doi: 10.1038/s41467-020-14451-5 (PMC7093467; doi:10.1038/s41467-020-14451-5)
Supplement: Supplementary file 7 — Supplementary Data 4 [file 41467_2020_14451_MOESM7_ESM.xlsx]

## Sheet: SD4
MarkerName	Effect Allele	Other Allele	Nearest Gene	Voice Breaking		Menarche		Heterogeneity
				Beta	P value	Beta	P value	Weight	Direction	I2	χ2	d.f.	P value
rs60856990	a	g	TMEM102	0.0443034	6.88042e-05	-0.0052	0.1895	381407	+-	94.3	17.463	1	2.929e-05
rs2186245	t	c	LEPR	-0.0883492	2.52263e-10	-0.0233	1.947e-06	381386	--	93.8	16.183	1	5.752e-05
rs10188334	t	c	TMEM18	0.027465	0.0501806	0.072	1.682e-45	381410	++	92.3	13.028	1	0.0003069
rs9408817	a	g	TMEM38B	-0.0730296	1.55183e-10	-0.1016	1.9e-137	385211	--	92.2	12.857	1	0.0003361
rs10765711	c	g	ENDOD1	0.0409276	0.000174877	-0.001	0.8109	385212	+-	92.1	12.68	1	0.0003696
rs6560353	t	g	ANXA1	-0.0721714	9.72064e-07	-0.0161	0.002299	385211	--	91.2	11.338	1	0.0007594
rs2842385	a	g	MIR548A1	-0.0714214	1.43626e-07	-0.0205	1.932e-05	385212	--	90.5	10.474	1	0.00121
rs1856502	a	t	PRDM13	-0.0529908	1.07929e-06	-0.0135	0.000448	385212	--	90.1	10.063	1	0.001513
rs10934420	t	c	IGSF11	-0.0314416	0.00326275	-0.0546	1.535e-47	385207	--	87.2	7.815	1	0.005181
rs6670873	t	c	SEC16B	-0.0311898	0.022842	-0.0614	5.955e-37	381409	--	86.8	7.601	1	0.005832
rs11156429	t	g	LIN28B	0.0903284	6.71396e-17	0.1051	1.5e-165	385211	++	86.5	7.403	1	0.006512
rs12930815	t	c	TFAP4	-0.0386886	0.000400885	-0.0083	0.03413	381409	--	83.5	6.046	1	0.01393
rs1514177	c	g	FPGT-TNNI3K	-0.028843	0.00789491	-0.0489	2.249e-36	381409	--	82.1	5.598	1	0.01798
rs17193410	a	g	ACCN1	-0.0423508	0.0109975	0.0001	0.984	350655	-+	81.7	5.473	1	0.01932
rs10164550	a	g	INHBB	0.047072	3.61933e-05	0.0158	0.0001087	381410	++	81.7	5.452	1	0.01955
rs7905367	c	g	MBL2	-0.0220708	0.117766	0.0114	0.0245	373925	-+	81.3	5.341	1	0.02083
rs835648	a	t	NCK1	0.0345434	0.00342036	0.0055	0.1961	385215	++	79.6	4.903	1	0.02682
rs1598656	a	g	SATB2	0.032549	0.00639891	0.0521	1.004e-34	378374	++	79.5	4.867	1	0.02737
rs7136086	t	c	RBM19	-0.0494096	4.87638e-05	-0.0186	3.231e-05	385210	--	78.8	4.719	1	0.02984
rs35063026	t	c	C16orf55	0.0398532	0.0584425	-0.0068	0.3446	377884	+-	77.5	4.453	1	0.03483
rs1659127	a	g	MIR193B	0.086236	5.49241e-13	0.0508	9.63e-35	385210	++	74.7	3.946	1	0.04697
rs12983109	a	g	KCNA7	-0.0271442	0.0283622	-0.0017	0.7129	381411	--	71.8	3.55	1	0.05956
rs17833789	a	c	AKAP1	-0.0208406	0.0536808	0.0008	0.8296	385209	-+	71.3	3.481	1	0.06209
rs11873906	a	g	DLGAP1	-0.0354034	0.00347663	-0.0507	2.334e-32	385211	--	69.4	3.272	1	0.07048
rs10919759	a	g	NR5A2	0.0522682	1.1346e-06	0.0275	6.467e-13	381408	++	67.2	3.045	1	0.08099
rs583269	t	c	FNDC3B	0.045769	2.53658e-05	0.0224	5.429e-09	385216	++	64.2	2.796	1	0.09447
rs9690350	c	g	PDGFA	0.0292376	0.31481	-0.0113	0.1551	206099	+-	60.9	2.554	1	0.11
rs6006984	t	c	FAM118A	-0.0432342	0.00027055	-0.0202	2.258e-06	382260	--	58.8	2.425	1	0.1194
rs6014657	a	c	MC3R	-0.0491982	0.000121097	-0.0247	1.487e-07	385209	--	58.6	2.413	1	0.1203
rs71578952	t	c	MKLN1	-0.0185913	0.0877276	-0.0003	0.9383	385210	--	58.3	2.4	1	0.1213
rs1121980	a	g	FTO	-0.0382988	0.000386198	-0.048	6.444e-36	385211	--	54.5	2.199	1	0.1381
rs7896371	t	c	ADARB2	0.029432	0.0059988	0.0408	2.579e-25	385198	++	50.3	2.013	1	0.156
rs11190751	a	c	FAM178A	-0.0432178	6.59485e-05	-0.0232	2.328e-09	385211	--	50.1	2.003	1	0.157
rs12766208	c	g	JMJD1C	-0.0361256	0.00235001	-0.0155	0.0001825	385211	--	48.1	1.926	1	0.1652
rs12895406	a	g	NKX2-1	0.0237818	0.0267376	0.0074	0.05304	385212	++	41.9	1.721	1	0.1895
rs6486116	a	c	ARNTL	0.0371246	0.00176374	0.0463	3.631e-28	385212	++	40.7	1.687	1	0.194
rs4900184	t	c	KIAA1409	0.0453922	3.3356e-05	0.0271	3.548e-12	382263	++	27.6	1.381	1	0.2399
rs913588	a	g	KDM4C	-0.0264746	0.0132667	-0.0339	6.679e-19	385209	--	16.3	1.194	1	0.2745
rs11603453	t	c	SOX6	0.03513	0.00110602	0.0193	4.377e-07	385211	++	16.1	1.191	1	0.2751
rs10110581	a	g	CA8	-0.029774	0.0142974	-0.0143	0.001251	385211	--	6.8	1.073	1	0.3002
rs12203592	t	c	IRF4	-0.0175002	0.224996	-0.0023	0.683	350658	--	0	0.902	1	0.3424
rs77578010	a	g	C1orf127	0.0192547	0.134948	0.0064	0.1836	381409	++	0	0.761	1	0.383
rs6589961	t	c	C11orf63	0.0772586	2.40566e-12	0.0578	7.987e-50	385212	++	0	0.686	1	0.4075
rs4664605	t	c	PRPF40A	-0.03681	0.00102384	-0.0241	5.01e-09	381411	--	0	0.635	1	0.4254
rs767657	t	g	HPGDS	0.0331402	0.0025506	0.0366	6.065e-21	385211	++	0	0.617	1	0.4321
rs7853970	t	c	RMI1	0.042162	8.87641e-05	0.0449	2.188e-30	385211	++	0	0.546	1	0.4599
rs73182377	t	c	SOX2OT	-0.0222168	0.107988	-0.0097	0.05177	373559	--	0	0.533	1	0.4653
rs780094	t	c	GCKR	0.029601	0.00704242	0.018	3.716e-06	385201	++	0	0.533	1	0.4655
rs3743266	t	c	RORA	0.0392548	0.000541447	0.0416	8.521e-25	385207	++	0	0.514	1	0.4735
rs11671893	t	c	ZNF536	0.0500758	0.000834134	0.0327	3.489e-10	385212	++	0	0.489	1	0.4842
rs6473008	t	c	PEX2	-0.0363752	0.000761113	-0.0247	1.126e-10	385210	--	0	0.432	1	0.5111
rs34437050	a	g	EGR4	0.317072	1.26312e-08	0.2406	4.036e-32	367147	++	0	0.408	1	0.5232
rs2049045	c	g	BDNF	0.0499194	0.000303538	0.0383	2.809e-14	385211	++	0	0.196	1	0.658
rs138625771	c	g	DOCK3	0.163069	0.00024069	0.1477	2.064e-23	384921	++	0	0.163	1	0.6864
rs1979835	a	g	TRPC7	0.0345372	0.031723	0.0237	2.728e-05	385212	++	0	0.151	1	0.6975
rs17190166	a	c	DET1	-0.050433	3.33028e-06	-0.0397	1.467e-24	382262	--	0	0.149	1	0.6998
rs58611096	a	t	CENPE	0.0250618	0.0334654	0.0252	1.351e-09	385212	++	0	0.117	1	0.7319
rs4717905	a	c	GTF2I	-0.0467146	0.000249403	-0.0362	3.378e-16	385210	--	0	0.078	1	0.7795
rs2473234	a	c	PRDM2	0.0425508	0.00567816	0.0329	2.721e-09	381408	++	0	0.078	1	0.7804
rs6925777	t	c	PRICKLE4	0.0461164	1.74797e-05	0.0371	2.462e-22	385212	++	0	0.072	1	0.788
rs10980922	a	t	ZNF483	-0.1046	1.12355e-07	-0.0934	5.53e-42	385210	--	0	0.07	1	0.7916
rs3824915	c	g	ALX4	-0.0117457	0.277637	-0.0078	0.04491	385212	--	0	0.057	1	0.8109
rs12940636	t	c	HLF	-0.0236808	0.034792	-0.0233	1.445e-08	385209	--	0	0.043	1	0.8362
rs11836880	c	g	C12orf37	-0.000881878	0.97436	-0.0058	0.5477	384917	--	0	0.04	1	0.8425
rs11761054	c	g	IGFBP3	0.0054621	0.64582	0.0028	0.5085	385209	++	0	0.03	1	0.8625
rs2923177	t	g	ODZ2	0.021124	0.0553898	0.0201	4.075e-07	385212	++	0	0.025	1	0.8747
rs62379978	t	g	PHF15	-0.0706642	2.78188e-06	-0.0638	6.548e-32	385211	--	0	0.021	1	0.8855
rs2311380	a	t	NFAT5	0.0389138	0.00158207	0.0358	9.51e-16	385211	++	0	0.019	1	0.8904
rs4911442	a	g	NCOA6	-0.0389516	0.0203883	-0.0352	2.236e-09	385209	--	0	0.018	1	0.8942
rs4801593	a	t	ZNF324B	-0.0231554	0.0572102	-0.0212	8.091e-07	385212	--	0	0.014	1	0.9042
rs142058842	c	g	NR4A2	-0.0801404	2.15414e-08	-0.0681	2.423e-40	381410	--	0	0.007	1	0.933
rs438830	a	g	CYFIP2	0.0354562	0.00609128	0.0303	1.131e-10	385212	++	0	0.006	1	0.936
rs61168554	a	g	IGF1R	0.0188346	0.0928408	0.017	2.745e-05	382262	++	0	0.002	1	0.9601
rs7402990	a	g	HERC2	-0.0124556	0.537174	-0.0107	0.1683	377325	--	0	0.002	1	0.9686
rs112881196	c	g	MEMO1	-0.0800902	0.0637149	-0.054	1.208e-05	373632	--	0	0	1	0.9857
