# Supplementary material for: Genomic analysis of male puberty timing highlights shared genetic basis with hair colour and lifespan
Source: Nat Commun. 2020 Mar 24;11:1536. doi: 10.1038/s41467-020-14451-5 (PMC7093467; doi:10.1038/s41467-020-14451-5)
Supplement: Supplementary file 8 — Supplementary Data 5 [file 41467_2020_14451_MOESM8_ESM.xlsx]

## Sheet: SD5
MarkerName	Effect Allele	Other Allele	Nearest Gene	Menarche		Voice Breaking		Heterogeneity
				Beta	P value	Beta	P value	Weight	Direction	I2	χ2	d.f.	P value
rs6931884	t	c	PRDM13	0.0592	0.0057	-0.0635452	0.0161385	385212	+-	98.3	58.012	1	2.605e-14
rs157877	a	g	RXRG	-0.0843	0.0058	-0.00649136	0.016531	381409	--	96.3	27.368	1	1.682e-07
rs10138913	t	c	C14orf39	0.056	0.0041	0.00149073	0.0115964	385212	++	96.1	25.318	1	4.862e-07
rs2688326	t	c	CSMD1	-0.0364	0.0042	0.0186924	0.0117758	382262	-+	95.6	22.877	1	1.727e-06
rs4897178	t	g	CENPW	0.0426	0.0039	-0.00555388	0.0113153	385212	+-	95.3	21.24	1	4.053e-06
rs10153031	t	g	MAP2K5	0.0403	0.0039	-0.00517324	0.010982	385211	+-	94.7	19.038	1	1.281e-05
rs4804117	t	g	OLFM2	0.0455	0.0039	0.000743532	0.0114694	385212	++	94.7	19.027	1	1.289e-05
rs7576624	t	c	TMEM18	-0.0741	0.005	-0.0219124	0.0139861	385211	--	94.4	17.763	1	2.502e-05
rs62342064	t	c	TACR3	0.0565	0.0065	-0.0174003	0.0202642	385212	+-	94	16.768	1	4.224e-05
rs117143374	t	c	PSMG1	-0.0502	0.0057	0.0110929	0.0158352	382261	-+	93.9	16.274	1	5.482e-05
rs16937956	a	g	STK33	-0.0383	0.004	0.0033558	0.0110716	385211	-+	93.6	15.563	1	7.982e-05
rs10156597	a	t	TMEM38B	0.1024	0.0041	0.0705716	0.0115525	385207	++	93.5	15.299	1	9.175e-05
rs10959552	a	g	PTPRD	-0.0371	0.0059	0.027357	0.01676	385210	-+	93.4	15.073	1	0.0001034
rs1571536	t	c	GADD45G	0.0331	0.0038	-0.00636142	0.0107423	385207	+-	93.4	15.042	1	0.0001051
rs6864818	t	c	SLIT3	0.0364	0.0046	-0.0122017	0.0132785	385211	+-	93.2	14.699	1	0.0001261
rs9635759	a	g	CA10	0.059	0.0041	0.0205576	0.0116029	385209	++	93.1	14.45	1	0.000144
rs7753896	a	g	SENP6	0.031	0.0039	-0.009498	0.0112776	385211	+-	93	14.385	1	0.000149
rs36068064	t	c	TMEM164	0.0309	0.005	-0.00809794	0.00785578	261171	+-	92.9	14.093	1	0.000174
rs4886140	a	g	DIAPH3	0.0284	0.0041	-0.0131082	0.011555	385210	+-	92.7	13.718	1	0.0002124
rs10521021	t	g	AGXT2	-0.024	0.0041	0.0179505	0.0113268	385211	-+	92.7	13.655	1	0.0002197
rs7426534	a	g	LOC440970	-0.0237	0.0042	0.0193131	0.0118061	385216	-+	92.4	13.231	1	0.0002753
rs9403051	a	g	PRDM13	0.0365	0.0038	1.73016e-06	0.0108458	385211	0	92.4	13.14	1	0.000289
rs17390720	c	g	CAMKMT	0.0259	0.0044	-0.0170663	0.012223	385211	+-	92	12.502	1	0.0004066
rs78928932	t	c	PDE7B	-0.0554	0.0091	0.034216	0.0263868	385211	-+	91.9	12.401	1	0.0004292
rs4804025	a	g	ZC3H4	-0.0409	0.0042	-0.0026286	0.0118537	385212	--	91.8	12.161	1	0.0004879
rs2659007	a	g	SLC38A10	-0.0306	0.0039	0.00577764	0.0108304	385208	-+	91.7	11.993	1	0.0005339
rs506589	t	c	SEC16B	0.0695	0.0048	0.0309618	0.0137388	381409	++	91.7	11.979	1	0.0005381
rs7465046	t	c	WWP1	-0.0409	0.0046	0.00123164	0.0136203	385212	-+	91.5	11.768	1	0.0006026
rs709488	a	c	LOC285205	-0.0217	0.0038	0.0143693	0.010704	385215	-+	91.4	11.588	1	0.0006637
rs73035994	t	c	THRB	-0.0907	0.0116	0.0150856	0.0329747	384922	-+	91.4	11.582	1	0.0006659
rs13199764	t	c	SIM1	0.039	0.0045	-0.00108034	0.0129986	385211	+-	91.1	11.183	1	0.0008255
rs7132908	a	g	FAIM2	-0.0424	0.0039	-0.0089681	0.010993	385211	--	91	11.131	1	0.0008489
rs1079866	c	g	INHBA	-0.0711	0.0056	-0.0254754	0.0155408	385210	--	91	11.12	1	0.0008542
rs12894936	t	c	WDR25	-0.0522	0.0043	-0.0174509	0.0119766	382263	--	90.9	10.968	1	0.0009271
rs16918378	t	c	NPBWR1	0.0478	0.0059	-0.004424	0.0164334	385211	+-	90.9	10.957	1	0.0009326
rs11031040	t	g	C11orf46	-0.0404	0.0052	0.00497696	0.0146999	385211	-+	90.8	10.843	1	0.0009918
rs112991346	t	c	GPRC5B	-0.0446	0.0055	0.0035137	0.0152159	385210	-+	90.8	10.832	1	0.0009976
rs29941	a	g	KCTD15	0.0278	0.0041	-0.00835794	0.0114986	385211	+-	90.7	10.745	1	0.001045
rs10400136	a	g	EIF3A	-0.0259	0.0039	0.00869886	0.0110233	385211	-+	90.6	10.669	1	0.00109
rs6590889	t	c	TRPC6	-0.0437	0.004	-0.0111047	0.0113126	385212	--	90.6	10.582	1	0.001142
rs111567162	a	t	CCDC85A	0.0675	0.0051	0.028219	0.014325	385212	++	90.5	10.506	1	0.00119
rs10782777	a	g	LPHN2	-0.025	0.0041	0.0107783	0.0112321	381407	-+	90.4	10.471	1	0.001213
rs28757192	t	c	CYP19A1	-0.0627	0.0106	0.0308864	0.0299214	384916	-+	90.3	10.269	1	0.001353
rs1925047	a	c	KLF12	-0.0341	0.0041	-3.53622e-05	0.0115763	385211	--	90.1	10.149	1	0.001444
rs151680	t	c	PPM1F	0.028	0.0038	-0.00441052	0.0107796	384701	+-	90	10.034	1	0.001537
rs36093651	t	c	ARHGAP40	0.0371	0.0046	-0.00122311	0.0128058	385210	+-	90	10.018	1	0.00155
rs12603280	a	g	WSCD1	-0.037	0.0045	0.000587272	0.0123162	385209	-+	90	10	1	0.001565
rs6933660	a	c	CCDC170	-0.0343	0.0041	0.000157983	0.0116017	385212	--	90	9.953	1	0.001606
rs9522262	c	g	TEX29	0.0411	0.0039	0.0103937	0.0110621	382262	++	89.7	9.74	1	0.001803
rs10931831	t	c	SATB2	-0.0531	0.004	-0.0237388	0.011334	378374	--	89.7	9.713	1	0.00183
rs62104180	a	g	FAM150B	0.1134	0.0101	0.0350594	0.0270934	381116	++	89.6	9.577	1	0.001971
rs484353	a	g	EVI5L	0.0316	0.0039	0.000261602	0.0109698	385212	+-	89.5	9.534	1	0.002017
rs2461794	a	g	EEFSEC	0.0342	0.0043	-0.00083547	0.0122092	385216	+-	89.5	9.522	1	0.00203
rs6661100	t	c	CTSK	0.0471	0.0067	-0.0067504	0.0177839	381409	+-	89.2	9.234	1	0.002376
rs9427116	t	c	ADAR	0.0209	0.0038	-0.0109339	0.0108129	381409	+-	89.1	9.191	1	0.002432
rs13023912	a	g	SATB2	-0.0508	0.004	-0.0226342	0.0115202	378375	--	88.9	9.015	1	0.002678
rs66508321	a	g	RPTOR	-0.0303	0.0041	0.0023263	0.011491	385209	-+	88.6	8.806	1	0.003002
rs7587651	t	c	C2orf48	-0.0238	0.004	0.00863212	0.0111196	381410	-+	88.6	8.789	1	0.003031
rs184950120	t	c	MKRN3	-0.3961	0.0555	-0.085391	0.0907402	206099	--	88.2	8.476	1	0.0036
rs4340786	a	t	MIR4275	0.037	0.0043	0.0047847	0.0122532	385211	++	88.2	8.453	1	0.003644
rs35935052	t	g	LRP1B	0.0437	0.0054	0.00326556	0.0152311	381410	++	88.2	8.445	1	0.00366
rs9758500	a	g	VGLL3	-0.0457	0.004	-0.0179307	0.0112544	385215	--	88.2	8.439	1	0.003672
rs11534296	a	g	TLE1	-0.0368	0.0043	-0.00484974	0.0120018	385210	--	88	8.358	1	0.003839
rs13322435	a	g	LOC339894	0.0357	0.004	0.00614448	0.0110929	385215	++	88	8.355	1	0.003846
rs2308069	d	i	CAMTA1	0.0286	0.0046	-0.00569124	0.012343	355821	+-	87.9	8.27	1	0.00403
rs6484408	a	g	METTL15	-0.0248	0.0043	0.00845594	0.0119872	381800	-+	87.9	8.236	1	0.004107
rs8051833	a	g	SEZ6L2	-0.0404	0.0042	-0.00982932	0.0114428	385210	--	87.7	8.154	1	0.004297
rs7359336	a	g	NFAT5	-0.0534	0.0038	-0.0288314	0.0107994	385211	--	87.5	8.008	1	0.004658
rs643428	t	c	SSBP3	-0.0219	0.004	0.00858144	0.0111489	381409	-+	87.5	7.999	1	0.004681
rs187760798	t	c	PMS2P3	0.0576	0.0072	0.00620006	0.0226676	381408	++	87.4	7.921	1	0.004886
rs2378100	t	c	GNAQ	-0.0237	0.0038	0.00523802	0.0107761	385211	-+	87.3	7.86	1	0.005055
rs7072571	a	g	C10orf35	0.0306	0.0055	-0.0121368	0.0165952	381410	+-	87.3	7.858	1	0.00506
rs3746037	a	c	REXO1	0.0361	0.0048	0.00202862	0.0131238	358176	++	87.2	7.818	1	0.005172
rs10934420	t	c	IGSF11	-0.0546	0.0038	-0.0314416	0.0106881	385207	--	87.2	7.815	1	0.005181
rs13278754	c	g	UNC5D	-0.0251	0.0042	0.00661374	0.0118718	385211	-+	87.1	7.777	1	0.005293
rs77563037	d	i	KMT2B	0.033	0.004	0.00596606	0.0110484	359624	++	86.7	7.541	1	0.00603
rs11461653	d	i	DNAJC27	0.0252	0.0041	-0.00362388	0.0109698	359624	+-	86.7	7.497	1	0.006181
rs4945266	a	g	GAB2	-0.0445	0.0052	-0.0101346	0.0145263	385212	--	85.4	6.826	1	0.008982
rs395962	t	g	LIN28B	0.1266	0.0041	0.115068	0.0114833	385211	++	85.3	6.819	1	0.009017
rs7979001	a	g	NEDD1	0.0219	0.0038	-0.0045069	0.0107522	385211	+-	85.2	6.768	1	0.009279
rs12937034	a	g	BAHCC1	-0.0254	0.0041	0.00287104	0.0114394	383747	-+	85.1	6.706	1	0.009606
rs11357467	d	i	DNAJC6	-0.0255	0.0042	0.00207118	0.0114666	355821	-+	85	6.676	1	0.00977
rs2679894	a	g	GPR45	0.0505	0.0042	0.0259668	0.0119841	381409	++	84.9	6.642	1	0.009958
rs13120031	t	c	VEGFC	0.0274	0.0041	-0.000156024	0.0114641	382175	++	84.8	6.578	1	0.01032
rs7133066	t	g	FBXW8	0.0334	0.0057	-0.00537554	0.015941	385211	+-	84.6	6.5	1	0.01079
rs2723065	a	g	CEP68	-0.0247	0.0039	0.00158411	0.0109532	385211	-+	84.5	6.458	1	0.01105
rs200563840	d	i	PCDH20	-0.0318	0.0055	-0.00441666	0.0111664	232797	--	84.1	6.296	1	0.0121
rs1040070	c	g	FPGT-TNNI3K	0.05	0.0039	0.0283486	0.0108406	381408	++	84.1	6.291	1	0.01213
rs149226155	a	g	CALCR	-0.0238	0.0041	0.00329218	0.0116021	385210	-+	83.8	6.154	1	0.01311
rs12571664	t	c	SEC23IP	0.0367	0.0048	0.00650396	0.0135739	385212	++	83.7	6.124	1	0.01334
rs12460047	a	g	PDE4C	-0.0283	0.0043	0.000135522	0.0120656	385212	--	83.7	6.118	1	0.01338
rs6439713	a	c	SOX14	0.0259	0.0041	-0.000667854	0.0115929	385215	+-	83.6	6.112	1	0.01342
rs1566385	a	g	NREP	0.0595	0.0084	0.0058164	0.0230338	381128	++	83.6	6.08	1	0.01367
rs7971408	t	c	RPAP3	0.0453	0.0063	0.00534594	0.018164	385210	++	83.3	5.99	1	0.01438
rs7108556	t	c	LOC100506368	0.0312	0.0047	0.00149935	0.013531	385211	++	83.2	5.937	1	0.01482
rs4877387	t	c	TLE4	0.0241	0.0043	-0.00388676	0.0120666	385210	+-	83.1	5.901	1	0.01513
rs10617761	d	i	RNLS	0.031	0.0055	-0.00349462	0.0146692	359624	+-	83	5.875	1	0.01536
rs17171852	a	c	INHBA	-0.038	0.0048	-0.00872656	0.0136815	385209	--	82.8	5.807	1	0.01596
rs61826838	t	c	RC3H1	-0.0322	0.0054	0.00150884	0.015312	381408	-+	82.3	5.652	1	0.01743
rs5920843	a	g	SYTL4	0.037	0.0057	0.00678988	0.00793092	237903	++	82.3	5.637	1	0.01758
rs10094506	t	c	PEX2	-0.0454	0.0043	-0.0220086	0.0121901	385212	--	82.3	5.637	1	0.01758
rs1025128	c	g	MIR4432	-0.0219	0.0039	0.00267362	0.0108756	385211	-+	82.2	5.609	1	0.01786
rs842567	a	c	NUP35	-0.034	0.005	-0.00374206	0.0135473	378374	--	82.1	5.587	1	0.0181
rs9474996	a	t	FAM83B	-0.0343	0.0038	-0.0127404	0.0108586	385212	--	81.4	5.389	1	0.02027
rs1737894	c	g	C20orf112	0.022	0.0039	-0.00199353	0.0110827	385210	+-	81.2	5.322	1	0.02106
rs2724961	t	c	CSMD1	-0.0459	0.0038	-0.0269144	0.0108389	382263	--	80.9	5.248	1	0.02198
rs35510813	d	i	HMG20A	-0.0264	0.0045	-0.000651114	0.0121619	359623	--	80.9	5.241	1	0.02206
rs138546321	d	i	PTH2R	-0.0569	0.0065	-0.0232614	0.0178363	352787	--	80.6	5.152	1	0.02322
rs2558101	a	g	THSD7B	-0.0236	0.0043	0.00205648	0.012613	381410	-+	80.2	5.054	1	0.02457
rs9867904	c	g	SATB1	-0.0278	0.004	-0.00484318	0.0111006	385216	--	80.2	5.051	1	0.02461
rs1054442	a	c	DDN	0.0355	0.004	0.0137096	0.0111309	385210	++	80.1	5.022	1	0.02503
rs2425674	c	g	YWHAB	-0.0215	0.0038	0.0013545	0.0109874	385210	-+	80.1	5.02	1	0.02506
rs4859001	t	c	C3orf38	0.0449	0.006	0.0149159	0.0151846	321694	++	79.9	4.976	1	0.02571
rs7757654	t	c	IMPG1	-0.0306	0.0042	-0.00713452	0.0117187	385212	--	79.8	4.949	1	0.0261
rs2108753	t	c	MSANTD1	0.0284	0.0038	0.00715542	0.0108016	385212	++	79.6	4.895	1	0.02693
rs62361685	t	c	FBXO4	0.0537	0.0085	0.0054262	0.0244903	381411	++	79.4	4.861	1	0.02747
rs11065822	t	g	CUX2	0.0258	0.0043	0.00149499	0.0123129	385210	++	78.8	4.721	1	0.0298
rs953230	a	g	PHF21A	0.033	0.0042	0.0105522	0.0119651	385211	++	78.6	4.67	1	0.0307
rs4970598	t	c	LOC339442	0.0624	0.0112	0.00031203	0.0291942	371022	++	78.5	4.652	1	0.03102
rs2343507	a	c	C1orf110	0.0234	0.0039	0.00141149	0.0109343	381409	++	78.4	4.636	1	0.0313
rs1131017	c	g	RPS26	0.0229	0.0039	0.00113843	0.0108653	385210	++	78.3	4.617	1	0.03166
rs115435316	a	g	DAG1	0.1146	0.0112	0.0657044	0.0343141	384921	++	77.8	4.502	1	0.03385
rs2548458	t	c	FUT2	0.0212	0.0038	0.000150755	0.010872	381410	++	77.3	4.398	1	0.03597
rs11767400	a	c	CADPS2	0.0289	0.0042	0.0068151	0.0118761	385209	++	77.2	4.389	1	0.03617
rs1435753	t	c	SEMA6D	-0.0278	0.004	-0.00700876	0.0111536	385211	--	76.8	4.32	1	0.03768
rs1023955	t	g	MIR129-2	-0.0279	0.0039	-0.0079172	0.0109658	385212	--	76.5	4.258	1	0.03906
rs7649124	c	g	EIF4G1	0.033	0.0045	0.0102457	0.012639	382180	++	76.5	4.25	1	0.03926
rs1032682	t	c	GAS2	0.0214	0.0038	0.000706894	0.0109476	385212	++	76.4	4.238	1	0.03954
rs235696	c	g	NKAIN2	0.0225	0.004	0.000908638	0.0113216	385211	++	76.1	4.179	1	0.04094
rs4303811	a	g	SUN2	-0.0353	0.006	-0.00430876	0.0166283	382260	--	75.6	4.1	1	0.04287
rs8040272	a	g	PWRN1	0.0441	0.0062	0.013031	0.0167654	385211	++	75.2	4.04	1	0.04444
rs1704528	t	c	MIR193B	-0.0508	0.0041	-0.0863712	0.0118528	385210	--	74.9	3.989	1	0.04579
rs5753377	a	g	OSBP2	-0.0306	0.0043	-0.00957342	0.0120036	385209	--	74.7	3.958	1	0.04666
rs59543819	t	c	C10orf76	-0.025	0.0042	-0.0038695	0.0118343	385212	--	74.6	3.933	1	0.04735
rs2300922	t	c	TRA2B	0.0432	0.0039	0.0269452	0.0109769	382179	++	74.5	3.921	1	0.0477
rs1512238	a	g	IER3IP1	-0.0537	0.0038	-0.0392358	0.0108607	385211	--	74.5	3.915	1	0.04785
rs144582188	d	i	GNPDA2	-0.0461	0.0042	-0.0296358	0.0117894	359624	--	74.4	3.902	1	0.04823
rs56927240	t	c	ZNF462	-0.0569	0.0052	-0.0316242	0.0133361	385210	--	74.2	3.875	1	0.049
rs74499585	a	g	TEX29	0.0583	0.0079	0.0210734	0.022504	382261	++	73.9	3.83	1	0.05033
rs6803264	t	c	CCDC36	0.0296	0.0046	0.00711622	0.0129576	385215	++	73.9	3.824	1	0.05051
rs62316795	a	c	PCDH10	0.0351	0.0053	0.00996084	0.0161381	384659	++	73.3	3.739	1	0.05314
rs10933	t	c	PBRM1	-0.0244	0.004	-0.005268	0.0113972	385216	--	73	3.7	1	0.05442
rs153793	a	g	C16orf45	-0.0234	0.0038	-0.0047583	0.0106728	385211	--	72.9	3.684	1	0.05493
rs4780885	c	g	PDILT	0.0258	0.0038	0.00766234	0.0108262	385211	++	72.7	3.666	1	0.05555
rs10885077	t	g	SHOC2	0.0241	0.0044	0.0026633	0.0123442	385211	++	72.6	3.655	1	0.0559
rs1539310	a	g	HDGFL1	0.0244	0.0045	0.00237982	0.0126291	385211	++	72.5	3.641	1	0.05637
rs59246405	t	c	DCAKD	0.0274	0.0039	0.00914516	0.0109669	385208	++	72.5	3.635	1	0.05657
rs7178532	a	g	MIR4508	0.0439	0.0041	0.0268382	0.0115344	385210	++	72.2	3.592	1	0.05806
rs1449543	t	c	HNF4G	0.0224	0.0038	0.00385342	0.0107486	385212	++	72.1	3.59	1	0.05814
rs12707076	c	g	CHCHD3	0.0273	0.004	0.00889874	0.0109856	385209	++	71.8	3.543	1	0.05978
rs13173441	t	c	TBCA	0.0331	0.0059	0.00457254	0.0160274	385212	++	71.6	3.526	1	0.06041
rs852061	a	c	PCSK2	-0.0365	0.0039	-0.0201002	0.0111439	385210	--	71.4	3.495	1	0.06157
rs202110205	d	i	LOC255130	-0.0273	0.005	-0.00371458	0.0118701	359624	--	71.1	3.463	1	0.06277
rs975642	t	c	NRG2	-0.0245	0.0039	-0.00646472	0.0108139	385211	--	71	3.447	1	0.06336
rs11210871	c	g	PTPRF	0.04	0.0042	0.0225992	0.0118024	381408	++	70.8	3.429	1	0.06407
rs79084266	c	g	MEG8	-0.0404	0.0074	-0.00741532	0.0221662	362733	--	70.6	3.396	1	0.06536
rs11873906	a	g	DLGAP1	-0.0507	0.0043	-0.0354034	0.0121161	385211	--	69.4	3.272	1	0.07048
rs2780243	t	c	TLR4	-0.0234	0.0039	-0.0056381	0.0111516	385210	--	69.4	3.267	1	0.07067
rs35485457	t	g	PKIA	-0.0359	0.0042	-0.0185405	0.0121081	385211	--	69.4	3.267	1	0.07068
rs11668587	a	g	CRTC1	-0.0329	0.0041	-0.0152182	0.011506	385212	--	69.3	3.258	1	0.07108
rs1329767	a	c	TRPM3	-0.0292	0.004	-0.0126494	0.0113257	385211	--	67.6	3.083	1	0.07909
rs8087304	a	t	NOL4	0.0222	0.0038	0.00556988	0.0107369	385212	++	66.6	2.994	1	0.0836
rs68002803	t	c	AMBRA1	0.0267	0.0042	0.00896406	0.0115899	385212	++	66.5	2.984	1	0.08409
rs73820560	a	c	CNTN4	-0.0319	0.0057	-0.0073837	0.0158293	385216	--	66.1	2.95	1	0.08588
rs443252	t	c	MYT1	0.0591	0.0092	0.0222266	0.0279946	384916	++	66	2.94	1	0.0864
rs9330454	a	g	UNQ6494	-0.0307	0.0042	-0.0131317	0.0110051	385210	--	65.9	2.933	1	0.08678
rs62229372	t	c	MORC3	0.051	0.0061	0.0284676	0.017345	381410	++	65.8	2.926	1	0.08715
rs2916578	a	g	FBXL17	-0.0248	0.004	-0.00814328	0.0116586	385211	--	65.5	2.899	1	0.08862
rs9647570	t	g	ODZ2	-0.0363	0.0056	-0.0135688	0.0158639	385211	--	65.3	2.884	1	0.08947
rs148825694	d	i	IGF1R	0.0564	0.0097	0.0166636	0.0254318	356674	++	65.1	2.868	1	0.09035
rs7517629	a	g	BARHL2	-0.0238	0.004	-0.0069787	0.0111172	381408	--	64.9	2.849	1	0.09141
rs77530428	a	g	SKP1P2	-0.1241	0.0165	-0.0630586	0.0491575	384916	--	64.3	2.801	1	0.09422
rs2546959	t	g	ODZ2	0.032	0.0053	0.00997238	0.014485	385212	++	63.4	2.733	1	0.09829
rs4327718	a	g	PTPRK	-0.0329	0.0052	-0.0125266	0.0149134	385212	--	63	2.706	1	0.09998
rs9972653	t	g	FTO	-0.0509	0.0039	-0.0400584	0.0109003	385211	--	62.7	2.683	1	0.1014
rs78472503	a	g	SPIN3	0.0481	0.0071	0.021483	0.00903466	195114	++	62.7	2.679	1	0.1017
rs552491	a	g	SMARCA2	-0.0294	0.004	-0.0144808	0.0111393	385211	--	62.3	2.649	1	0.1036
rs71592143	a	t	SPRY4	-0.029	0.0051	-0.0122783	0.0126623	291081	--	61.8	2.618	1	0.1057
rs1984870	t	g	MIR4792	0.0422	0.0039	0.029253	0.0108263	385215	++	60.8	2.552	1	0.1102
rs247520	t	c	LOC100505678	0.0361	0.0045	0.019836	0.0128119	385211	++	60.7	2.543	1	0.1108
rs10175423	t	c	OXER1	-0.0247	0.0042	-0.00837628	0.0118456	385211	--	60.1	2.504	1	0.1135
rs72186109	d	i	FIGN	-0.0326	0.0045	-0.01716	0.0121865	355823	--	59.5	2.467	1	0.1163
rs7712046	t	c	ZNF131	-0.0333	0.0042	-0.0190506	0.0118263	385212	--	59.4	2.463	1	0.1166
rs10832021	a	g	ARNTL	-0.047	0.0042	-0.0346576	0.0119032	385212	--	58.8	2.428	1	0.1192
rs1815811	a	g	PDZD3	-0.027	0.0038	-0.0133213	0.0107696	385209	--	58.1	2.388	1	0.1223
rs11209943	a	g	NEGR1	0.0384	0.0039	0.0269378	0.0112231	381409	++	57.6	2.357	1	0.1247
rs143461173	a	g	LOC100505619	0.0288	0.005	0.0100451	0.0134429	385210	++	56.9	2.321	1	0.1277
rs13233916	c	g	TTC26	-0.0496	0.0075	-0.0244804	0.0221453	381126	--	56.8	2.315	1	0.1281
rs9422857	c	g	CTBP2	-0.0278	0.0038	-0.0146879	0.010707	385211	--	55.5	2.247	1	0.1339
rs256350	t	c	PDE4D	-0.0238	0.0043	-0.00794744	0.0118579	385193	--	55.2	2.234	1	0.135
rs10145469	a	c	LOC100129345	-0.0609	0.0093	-0.0274928	0.0248438	382262	--	54.5	2.198	1	0.1382
rs142643995	t	c	SMG6	0.0646	0.0117	0.0206186	0.0303772	384915	++	54.2	2.184	1	0.1394
rs4875424	t	c	CSMD1	-0.0332	0.004	-0.0207102	0.0114507	382263	--	53.9	2.168	1	0.1409
rs7077302	c	g	ATE1	0.0497	0.007	0.026445	0.0195709	385212	++	53.3	2.141	1	0.1434
rs941520	a	c	BCL11B	-0.0223	0.0039	-0.00860656	0.0108101	382263	--	53.2	2.138	1	0.1437
rs1456031	t	c	FOXP2	0.0216	0.0039	0.00811484	0.0108964	385210	++	51.4	2.059	1	0.1513
rs6415872	a	g	ARID5B	0.0236	0.0039	0.010148	0.0107573	385211	++	51	2.039	1	0.1533
rs11165924	a	g	DPYD	0.0312	0.0041	0.018075	0.0113888	381408	++	50.1	2.006	1	0.1567
rs61817552	a	g	RPRD2	-0.0285	0.0048	-0.0127021	0.0135076	381409	--	50	2.002	1	0.1571
rs11606190	a	g	KIF18A	0.041	0.0056	0.0232178	0.0153943	385212	++	49.9	1.998	1	0.1575
rs11349289	d	i	ATRNL1	-0.028	0.0042	-0.0151612	0.0113011	359624	--	49.2	1.97	1	0.1605
rs999885	a	g	AP4M1	0.0241	0.0038	0.0117653	0.0107517	385208	++	48.4	1.937	1	0.164
rs79541760	a	t	TFAP2B	0.0368	0.0051	0.0210166	0.0143362	385212	++	47.5	1.905	1	0.1676
rs970179	a	g	SYT13	0.0213	0.0039	0.00840592	0.0107418	385211	++	47.2	1.894	1	0.1688
rs34513772	t	c	PLCB2	0.0244	0.0042	0.0104958	0.0115245	385210	++	46.7	1.878	1	0.1706
rs3021057	t	c	HLA-DQB1	0.0249	0.0044	0.0122738	0.0119479	336543	++	44.9	1.816	1	0.1778
rs16841867	c	g	NOP58	0.0456	0.006	0.029408	0.016733	378375	++	41.3	1.703	1	0.1919
rs5742915	t	c	PML	-0.0234	0.0038	-0.0121995	0.0108568	385202	--	39.6	1.654	1	0.1984
rs7907759	a	g	ADARB2	0.0409	0.0039	0.0313444	0.0108141	385211	++	39.1	1.642	1	0.2
rs360495	a	t	KIAA1522	0.0429	0.0072	0.0225788	0.020707	377325	++	38.9	1.637	1	0.2008
rs2441873	t	g	DCSTAMP	0.0235	0.0039	0.0121221	0.0110096	385211	++	38.5	1.626	1	0.2023
rs13283567	t	c	SLC28A3	-0.0444	0.0056	-0.0299594	0.0154951	385211	--	36.7	1.579	1	0.2089
rs7115444	t	c	C11orf67	0.0333	0.0048	0.0202464	0.0134766	385212	++	36.5	1.576	1	0.2094
rs184033703	a	g	INO80D	-0.0479	0.0085	-0.0228754	0.0231498	378374	--	35.9	1.561	1	0.2116
rs11240695	a	c	KISS1	-0.0333	0.0044	-0.0221382	0.012336	381408	--	35.9	1.56	1	0.2116
rs11852771	a	g	UNC13C	0.0242	0.004	0.0128843	0.0110007	385210	++	35.4	1.549	1	0.2133
rs4751614	a	t	KIAA1598	0.0297	0.0046	0.0170017	0.012652	385212	++	35.2	1.542	1	0.2143
rs35334917	d	i	DGKK	-0.0341	0.0053	-0.0164709	0.00809898	256283	--	34	1.514	1	0.2185
rs1535252	t	c	SLC24A3	-0.0252	0.0038	-0.0149297	0.0107849	385209	--	33.2	1.498	1	0.221
rs4924538	a	t	EXD1	-0.0255	0.0042	-0.0149572	0.0125488	385210	--	33	1.494	1	0.2217
rs2661339	t	g	RGS4	0.0534	0.0088	0.028805	0.0242084	381408	++	32.9	1.49	1	0.2221
rs1414186	t	g	HTR1B	-0.0432	0.0048	-0.032656	0.0135539	385212	--	31.2	1.453	1	0.228
rs4588499	a	g	GABRG1	-0.0235	0.0039	-0.0131896	0.0110503	385211	--	30.6	1.441	1	0.23
rs4487799	a	t	ST18	0.0241	0.0042	0.0130145	0.012113	385212	++	28.7	1.402	1	0.2363
rs1971554	t	c	LOC283693	0.032	0.0044	0.021466	0.0123014	385211	++	27.8	1.386	1	0.2392
rs61846901	t	c	PARG	-0.0257	0.0042	-0.0148369	0.0119703	385212	--	26.8	1.366	1	0.2426
rs4801809	t	c	MED25	-0.0435	0.0072	-0.0259488	0.0207522	381410	--	26.3	1.358	1	0.2439
rs467379	t	c	BRD3	0.0239	0.0042	0.0132654	0.0117996	382262	++	22.1	1.283	1	0.2573
rs55710677	t	c	PIN4	0.033	0.006	0.0145115	0.00913736	261171	++	21.1	1.267	1	0.2603
rs117530880	t	g	GRM1	-0.0658	0.0118	-0.0348592	0.0323212	384917	--	20.9	1.264	1	0.2608
rs17085593	c	g	PCSK1	0.0246	0.0042	0.0140811	0.011481	385211	++	19.5	1.243	1	0.265
rs2787487	c	g	STXBP4	0.0311	0.0039	0.022752	0.0109513	385208	++	19.3	1.238	1	0.2658
rs913588	a	g	KDM4C	-0.0339	0.0038	-0.0264746	0.0106907	385209	--	16.3	1.194	1	0.2745
rs6575806	a	c	RTL1	-0.0334	0.0058	-0.0220694	0.0163135	342995	--	14.5	1.17	1	0.2794
rs10842343	a	t	SOX5	-0.0256	0.0039	-0.0168922	0.0110351	385211	--	14.2	1.165	1	0.2804
rs56409371	a	g	NPBWR1	-0.0347	0.0049	-0.0236894	0.0135558	385212	--	11.7	1.133	1	0.2872
rs11786868	c	g	ZFHX4	0.0321	0.0051	0.020859	0.0145856	385212	++	10.4	1.116	1	0.2907
rs9943694	a	c	TMTC2	-0.0285	0.005	-0.0186946	0.0125115	311814	--	8.8	1.096	1	0.2952
rs4951261	a	c	NUCKS1	0.0269	0.0039	0.0191922	0.0110827	381409	++	7.4	1.08	1	0.2987
rs7004265	t	c	DLGAP2	0.023	0.0039	0.0141658	0.0109842	385211	++	6.2	1.066	1	0.3019
rs7542538	t	c	RXRG	0.0286	0.0049	0.0173728	0.0136105	381409	++	6.1	1.065	1	0.302
rs2271758	t	g	SLC25A12	-0.0214	0.0039	-0.0126985	0.0109358	381411	--	5.8	1.062	1	0.3028
rs3746619	a	c	MC3R	0.0475	0.0069	0.0743368	0.0188301	385206	++	4.9	1.052	1	0.3051
rs17564430	t	g	CADM1	-0.035	0.0044	-0.0270744	0.0125323	385212	--	4.8	1.05	1	0.3055
rs10750766	a	c	KAT5	-0.0278	0.0043	-0.0190467	0.0119056	374571	--	4.6	1.048	1	0.306
rs660549	t	c	SPPL3	-0.0212	0.0038	-0.012859	0.0108974	385210	--	2.3	1.024	1	0.3117
rs10422323	a	g	NFIX	0.037	0.0062	0.0229856	0.0166883	385211	++	1.8	1.018	1	0.3129
rs55784701	t	c	CENPE	0.0263	0.0046	0.0163089	0.0128744	385212	++	1.1	1.011	1	0.3146
rs1030015	t	g	MAGI2	-0.0206	0.0038	-0.0125125	0.0107258	385203	--	0.9	1.009	1	0.3152
rs80170948	t	g	SREK1IP1	-0.0685	0.0109	-0.0499228	0.0329468	384918	--	0.8	1.008	1	0.3154
rs10959016	a	g	PTPRD	-0.0306	0.0048	-0.0204394	0.0132891	385210	--	0	0.989	1	0.32
rs17035311	a	c	TET2	0.036	0.0054	0.0249288	0.0148423	385212	++	0	0.988	1	0.3203
rs4359170	a	t	SOX6	0.0282	0.0041	0.020251	0.0114255	385212	++	0	0.963	1	0.3265
rs910425	a	g	FAM120B	-0.0223	0.004	-0.0138402	0.0107236	379222	--	0	0.953	1	0.3289
rs4813429	t	c	NKX2-2	0.0307	0.0052	0.0200098	0.0146601	385209	++	0	0.951	1	0.3293
rs11079810	t	c	SKAP1	0.0358	0.0062	0.0231532	0.0175863	385208	++	0	0.936	1	0.3332
rs10237306	t	g	CADPS2	0.0296	0.004	0.0222304	0.0110999	385209	++	0	0.935	1	0.3334
rs16917237	t	g	BDNF	0.0393	0.0047	0.031679	0.0131839	385212	++	0	0.935	1	0.3335
rs10268051	a	c	TAX1BP1	0.0249	0.0045	0.0158799	0.0129406	385210	++	0	0.92	1	0.3375
rs3113862	a	g	SMARCAD1	-0.0373	0.0039	-0.0319376	0.0109492	385211	--	0	0.904	1	0.3416
rs1148006	a	g	KRR1	-0.0259	0.0044	-0.0171513	0.012432	385210	--	0	0.888	1	0.3459
rs3809624	t	c	TBX6	-0.0302	0.0043	-0.0235438	0.0126594	381408	--	0	0.887	1	0.3462
rs3815212	t	c	KDM3B	0.0337	0.0046	0.0518572	0.0129277	385212	++	0	0.873	1	0.3501
rs10978641	a	t	ZNF462	-0.0318	0.0046	-0.0241216	0.0131575	385210	--	0	0.871	1	0.3506
rs9548873	t	c	COG6	-0.0311	0.004	-0.0251234	0.0114455	385210	--	0	0.869	1	0.3512
rs77955256	a	t	KIF15	-0.036	0.0062	-0.0239724	0.0173465	385215	--	0	0.859	1	0.3541
rs11209331	t	c	CTPS1	0.0238	0.0039	0.0171021	0.011133	381408	++	0	0.843	1	0.3585
rs11619721	t	g	TEX29	-0.0413	0.0073	-0.0264516	0.0192576	378425	--	0	0.84	1	0.3594
rs4778356	a	g	PWRN2	0.0391	0.0059	0.0295482	0.0170909	385211	++	0	0.839	1	0.3596
rs6911527	t	c	SASH1	0.0269	0.0045	0.0186859	0.0128915	385212	++	0	0.836	1	0.3605
rs10906395	t	c	BEND7	-0.0233	0.0039	-0.0166472	0.0109869	385211	--	0	0.768	1	0.381
rs10897450	c	g	C11orf84	0.0229	0.0038	0.0163168	0.0107222	385211	++	0	0.76	1	0.3835
rs8136272	a	t	C22orf34	0.04	0.0044	0.0339346	0.011953	382260	++	0	0.759	1	0.3837
rs1470750	c	g	DDC	-0.0223	0.0039	-0.0153447	0.010872	385209	--	0	0.728	1	0.3934
rs35035068	d	i	FBXO33	-0.0257	0.0041	-0.0196689	0.0110182	359624	--	0	0.728	1	0.3935
rs6878910	a	g	SIL1	0.0381	0.0061	0.0262108	0.015596	377726	++	0	0.721	1	0.3957
rs62391851	a	g	HCG4	-0.0595	0.0085	-0.0444146	0.022488	384917	--	0	0.712	1	0.3989
rs222440	t	c	FBXO9	-0.0325	0.005	-0.0244632	0.0139525	385211	--	0	0.711	1	0.3992
rs12845465	t	c	FAM9B	-0.0518	0.006	-0.0509164	0.00891142	237903	--	0	0.69	1	0.406
rs4836984	t	c	NR6A1	0.0342	0.0038	0.030547	0.0108253	382262	++	0	0.656	1	0.4181
rs1172955	a	t	ZNF518A	-0.044	0.0043	-0.0397646	0.0117683	385212	--	0	0.646	1	0.4216
rs2295094	a	g	GGT7	0.0364	0.0053	0.0298496	0.0151289	385210	++	0	0.635	1	0.4254
rs7114175	a	t	C11orf63	-0.0599	0.0038	-0.07912	0.0106966	385211	--	0	0.635	1	0.4256
rs145438026	t	c	NR4A2	-0.0699	0.008	-0.0624282	0.0226321	381411	--	0	0.635	1	0.4257
rs12040029	t	c	RPS6KC1	-0.0392	0.0063	-0.0294322	0.0169121	378360	--	0	0.634	1	0.4261
rs2604265	a	g	RORB	0.0386	0.0043	0.0347548	0.0122208	385211	++	0	0.63	1	0.4272
rs3733632	a	g	TACR3	-0.0536	0.0052	-0.0490778	0.0145459	385211	--	0	0.622	1	0.4303
rs1601615	t	c	TYRP1	-0.028	0.0039	-0.0229942	0.0109264	384584	--	0	0.618	1	0.4317
rs437836	t	c	CYFIP2	0.035	0.0052	0.0518872	0.0142425	385212	++	0	0.615	1	0.4328
rs150821390	t	c	ATAD2B	0.0717	0.0124	0.0567352	0.0359504	381117	++	0	0.585	1	0.4442
rs813301	t	c	NDUFS4	0.0274	0.0039	0.022957	0.0111302	385211	++	0	0.567	1	0.4516
rs12125335	t	c	EIF4G3	-0.0496	0.0063	-0.0469152	0.0189757	381408	--	0	0.559	1	0.4548
rs758747	t	c	NLRC3	-0.0268	0.0043	-0.0209024	0.0119553	385195	--	0	0.556	1	0.4559
rs7853970	t	c	RMI1	0.0449	0.0039	0.042162	0.0107572	385211	++	0	0.546	1	0.4599
rs73187215	a	g	DGKH	-0.0377	0.0066	-0.0286224	0.0183539	385210	--	0	0.521	1	0.4703
rs3743266	t	c	RORA	0.0416	0.004	0.0392548	0.0113476	385207	++	0	0.514	1	0.4735
rs11556924	t	c	ZC3HC1	0.0227	0.0041	0.016764	0.0112011	385210	++	0	0.506	1	0.4768
rs2885287	a	g	PJA1	0.0351	0.0056	0.0355148	0.0087569	261171	++	0	0.501	1	0.479
rs1428120	t	g	GALNT10	0.025	0.0038	0.0208968	0.0108639	385212	++	0	0.489	1	0.4845
rs34371367	d	i	ODZ2	-0.0233	0.0042	-0.0181761	0.0109867	359624	--	0	0.47	1	0.4929
rs7218751	a	g	CBX4	0.0333	0.0049	0.0281832	0.0137897	385209	++	0	0.47	1	0.4931
rs6927679	t	c	MIR548A1	0.027	0.0043	0.0395458	0.0118189	385212	++	0	0.469	1	0.4935
rs7912468	t	c	LOC399708	-0.0239	0.0039	-0.0351854	0.0109173	385211	--	0	0.441	1	0.5066
rs6621284	a	g	ZMAT1	0.0303	0.0054	0.0298796	0.00777234	237903	++	0	0.431	1	0.5115
rs17563472	t	c	KLF14	-0.0606	0.0107	-0.0490238	0.0299665	384916	--	0	0.415	1	0.5194
rs34437050	a	g	EGR4	0.2406	0.0204	0.317072	0.05571	367147	++	0	0.408	1	0.5232
rs11792861	a	c	TMEM245	0.032	0.0042	0.028919	0.0117919	385210	++	0	0.403	1	0.5253
rs113388806	a	t	TNRC6A	-0.0624	0.0103	-0.0535092	0.0289941	381256	--	0	0.383	1	0.5357
rs12559521	t	c	ZXDA	0.0409	0.0071	0.0225746	0.00900652	237903	++	0	0.379	1	0.5382
rs9614460	t	g	SMC1B	-0.0249	0.0041	-0.0363544	0.0114756	382259	--	0	0.375	1	0.5404
rs2542420	c	g	KCNK9	0.0327	0.004	0.029693	0.010785	382263	++	0	0.374	1	0.5407
rs11711674	t	c	LOC730091	0.0216	0.0038	0.0181353	0.0108876	385215	++	0	0.366	1	0.545
rs4576738	a	g	C10orf91	0.0266	0.0043	0.0248974	0.0131373	382263	++	0	0.366	1	0.5454
rs7852169	c	g	PTGR1	-0.0973	0.0068	-0.101736	0.0193756	385211	--	0	0.356	1	0.5509
rs1885740	a	g	SFTA1P	-0.0256	0.0046	-0.0359998	0.0119955	361408	--	0	0.346	1	0.5564
rs202185443	d	i	ZBTB16	-0.0295	0.0053	-0.0246666	0.0141048	359624	--	0	0.339	1	0.5607
rs146865828	d	i	ANXA1	0.0556	0.008	0.0503846	0.0213801	359623	++	0	0.336	1	0.5623
rs72787511	c	g	BIRC6	0.0646	0.0114	0.0590956	0.0341983	384918	++	0	0.319	1	0.5722
rs5785580	d	i	REEP3	0.0281	0.004	0.0260336	0.0108724	359624	++	0	0.315	1	0.5749
rs4845364	a	g	TPM3	0.0215	0.0038	0.0186222	0.0106879	381409	++	0	0.305	1	0.581
rs7431217	t	c	FAM19A1	0.0229	0.0039	0.019762	0.0109174	385215	++	0	0.291	1	0.5894
rs4561063	t	g	OLFM3	0.0312	0.0039	0.0300576	0.0108953	381409	++	0	0.286	1	0.593
rs446745	t	c	JARID2	-0.0258	0.0046	-0.0370608	0.0129562	385212	--	0	0.281	1	0.596
rs72756954	c	g	CSNK1G1	0.0577	0.0081	0.0530302	0.0221234	381799	++	0	0.272	1	0.6022
rs2770957	c	g	TRIM41	0.0323	0.0047	0.0295542	0.0129292	382176	++	0	0.27	1	0.6032
rs169080	t	c	KDM4B	-0.0259	0.004	-0.0237622	0.0113877	385211	--	0	0.267	1	0.6053
rs4402316	c	g	DLG2	0.0313	0.0047	0.0301994	0.013836	385211	++	0	0.26	1	0.6103
rs56367141	a	c	ZNF536	-0.0401	0.006	-0.0577198	0.0174712	385212	--	0	0.254	1	0.6144
rs6678140	t	c	RERE	-0.0269	0.0041	-0.0248176	0.0115089	381408	--	0	0.249	1	0.6181
rs148395841	d	i	RBMX	-0.0414	0.0049	-0.0298054	0.00769374	256283	--	0	0.242	1	0.6228
rs6439371	a	g	NPHP3-AS1	-0.0304	0.004	-0.0292056	0.0111812	385216	--	0	0.241	1	0.6238
rs2312205	a	g	AAK1	0.0302	0.005	0.0427744	0.0142236	385209	++	0	0.219	1	0.6401
rs35436838	t	g	RORB	-0.0678	0.0105	-0.0915122	0.0290718	385210	--	0	0.214	1	0.6438
rs10992769	c	g	FAM120A	0.0286	0.0042	0.0274024	0.0119114	385211	++	0	0.211	1	0.6462
rs6185	c	g	GNRH1	-0.0301	0.0044	-0.0286422	0.0123543	385212	--	0	0.203	1	0.652
rs10136330	t	c	PRKD1	-0.0579	0.01	-0.0523612	0.0275382	385212	--	0	0.203	1	0.6525
rs6911407	a	c	FOXO3	0.0291	0.0039	0.0286446	0.0110578	385211	++	0	0.184	1	0.6684
rs7849973	c	g	FLJ35282	0.024	0.004	0.0329306	0.0113145	385210	++	0	0.183	1	0.6685
rs7516763	a	c	LEPR	0.0232	0.0038	0.022045	0.0107906	381408	++	0	0.181	1	0.6702
rs115260227	a	g	TACR3	-0.1621	0.0241	-0.331028	0.0996426	361073	--	0	0.171	1	0.6792
rs6735626	a	g	ERBB4	0.0215	0.0039	0.020306	0.0108418	378374	++	0	0.161	1	0.6882
rs55680968	a	g	CYB5D1	-0.0455	0.0075	-0.0429022	0.0205438	381407	--	0	0.16	1	0.6894
rs6434162	a	g	PRPF40A	-0.0361	0.0052	-0.0348846	0.014077	381410	--	0	0.153	1	0.6961
rs15671	a	c	CASD1	-0.0233	0.0038	-0.0226142	0.0108262	385209	--	0	0.146	1	0.7029
rs6445624	a	g	DOCK3	0.0422	0.0056	0.0539494	0.0154292	385216	++	0	0.142	1	0.7061
rs12200565	t	c	ASCC3	0.0316	0.0039	0.032752	0.0113073	385212	++	0	0.14	1	0.7087
rs11756746	a	g	SNAP91	0.0248	0.0045	0.0234374	0.0125462	385211	++	0	0.133	1	0.7156
rs55840812	d	i	NR0B1	-0.0401	0.0056	-0.0284238	0.00848344	256283	--	0	0.123	1	0.7253
rs149544395	d	i	MSH6	-0.034	0.005	-0.0344798	0.0136554	359624	--	0	0.112	1	0.738
rs12915845	t	c	DET1	-0.0403	0.0039	-0.050457	0.0108809	382262	--	0	0.105	1	0.7462
rs73435048	a	g	GRK5	-0.0441	0.0081	-0.044617	0.0234726	385211	--	0	0.102	1	0.7496
rs474463	t	c	TBX3	-0.0291	0.0048	-0.0293398	0.0135675	385211	--	0	0.088	1	0.7666
rs2267812	a	c	GTF2I	0.0417	0.0049	0.0432462	0.013451	381409	++	0	0.083	1	0.7739
rs9834893	c	g	ZBTB20	-0.0508	0.0074	-0.0617366	0.019865	385216	--	0	0.078	1	0.7804
rs141847393	t	c	GPN2	0.0396	0.0071	0.0382294	0.0190422	381408	++	0	0.071	1	0.7893
rs7239114	a	g	CTIF	-0.022	0.004	-0.0213168	0.0107471	385211	--	0	0.066	1	0.7974
rs582780	a	g	FNDC3B	0.0267	0.0039	0.033406	0.0109694	385216	++	0	0.059	1	0.808
rs4701140	a	g	RUFY1	0.0242	0.004	0.02948	0.0107696	382175	++	0	0.055	1	0.8144
rs58989029	d	i	NR5A2	0.0325	0.004	0.0400914	0.0108154	355821	++	0	0.044	1	0.8341
rs2066323	a	g	NT5C2	-0.0237	0.0039	-0.025086	0.0110129	385211	--	0	0.041	1	0.8387
rs112752732	c	g	DPH1	0.0572	0.0099	0.058123	0.0268392	384914	++	0	0.04	1	0.8406
rs72842141	a	t	FAM178A	-0.0618	0.009	-0.0754298	0.0248758	385211	--	0	0.034	1	0.8537
rs7826872	t	c	ADCY8	0.0262	0.004	0.0273966	0.0108815	385211	++	0	0.034	1	0.8546
rs61828391	a	g	FAM163A	-0.0317	0.0058	-0.0402888	0.0163655	381409	--	0	0.032	1	0.8584
rs34646499	d	i	PRDM2	-0.0354	0.0057	-0.0430754	0.0149846	355821	--	0	0.031	1	0.8601
rs654354	a	t	WDR36	-0.0233	0.0039	-0.0250304	0.0110301	385211	--	0	0.031	1	0.8612
rs2889128	a	c	ZNF324	0.0222	0.0038	0.023772	0.0108378	385212	++	0	0.03	1	0.863
rs4746113	a	g	DNAJB12	-0.0244	0.0042	-0.030238	0.0118451	385211	--	0	0.029	1	0.8656
rs9382676	t	c	BEND6	0.0373	0.0046	0.0453956	0.0130048	385212	++	0	0.027	1	0.8694
rs10143972	t	c	UNC79	-0.0388	0.0049	-0.0476898	0.0138675	382263	--	0	0.026	1	0.8715
rs3764002	t	c	WSCD2	-0.0304	0.0045	-0.0319542	0.0121529	385210	--	0	0.023	1	0.8805
rs62379978	t	g	PHF15	-0.0638	0.0054	-0.0706642	0.0150784	385211	--	0	0.021	1	0.8855
rs9568123	a	g	FNDC3A	-0.0291	0.0053	-0.031298	0.0147401	385209	--	0	0.016	1	0.8993
rs12467441	t	c	USP34	-0.0408	0.006	-0.050608	0.0171894	385211	--	0	0.015	1	0.9012
rs3782120	a	g	BET1L	0.0334	0.0044	0.0394458	0.0121557	382092	++	0	0.011	1	0.9171
rs111558392	t	c	INSM1	-0.0404	0.0055	-0.0464742	0.0147829	381408	--	0	0.009	1	0.9254
rs142058842	c	g	NR4A2	-0.0681	0.0051	-0.0801404	0.0143118	381410	--	0	0.007	1	0.933
rs77532868	t	c	GRID1	0.0573	0.0097	0.072469	0.02877	384917	++	0	0.006	1	0.9406
rs4976623	c	g	RARS	0.0296	0.0049	0.0331558	0.0137146	381128	++	0	0.005	1	0.9424
rs10205969	t	c	LOC339803	-0.0391	0.0054	-0.0458212	0.0150564	385211	--	0	0.005	1	0.9455
rs9349203	a	g	BYSL	-0.0395	0.0038	-0.045012	0.0107648	385212	--	0	0.004	1	0.9499
rs59652033	t	c	TBC1D16	-0.0263	0.0043	-0.0290016	0.0116392	377252	--	0	0.002	1	0.9666
rs1989318	a	g	IGSF1	-0.0475	0.0054	-0.0357028	0.00784084	261171	--	0	0.001	1	0.9721
rs5801963	d	i	PUS1	-0.026	0.0047	-0.0290454	0.0122853	355822	--	0	0.001	1	0.9783
rs4448948	a	t	ZFHX3	-0.0411	0.0075	-0.0497136	0.0219368	385210	--	0	0	1	0.9919
rs13043968	a	c	MC3R	-0.0413	0.0062	-0.0468602	0.0169205	385209	--	0	0	1	0.9962
rs12663002	t	c	GPX6	0.0427	0.0057	0.049606	0.0160928	385212	++	0	0	1	0.9985
rs113557523	t	c	GPR83	-0.0454	0.0069	#VALUE!	n/a	329341	-?	0	0	0	1
rs59265730	d	i	MTCH2	-0.0254	0.0041	#VALUE!	n/a	303753	-?	0	0	0	1
