# Supplementary material for: Genomic analysis of male puberty timing highlights shared genetic basis with hair colour and lifespan
Source: Nat Commun. 2020 Mar 24;11:1536. doi: 10.1038/s41467-020-14451-5 (PMC7093467; doi:10.1038/s41467-020-14451-5)
Supplement: Supplementary file 9 — Supplementary Data 6 [file 41467_2020_14451_MOESM9_ESM.xlsx]

## Sheet: SD6
Biological system	Voicebreaking												Menarche
	Category	Prop._SNPs	Prop._h2	Prop._h2_std_error	Enrichment	Enrichment_std_error	Enrichment_p	Coefficient	Coefficient_std_error	Coefficient_z-score	P	Category	Prop._SNPs	Prop._h2	Prop._h2_std_error	Enrichment	Enrichment_std_error	Enrichment_p	Coefficient	Coefficient_std_error	Coefficient_z-score	P
Adrenal / Pancreas	L2_0	0.0928531	0.344747	0.0527635	3.71282	0.568247	3.18511e-06	1.19992e-07	3.15292e-08	3.80573	7.06922e-05	L2_0	0.0928531	0.363912	0.0354039	3.91923	0.381289	3.96495e-12	6.88643e-08	1.56047e-08	4.41305	5.0962e-06
Cardiovascular	L2_0	0.110699	0.227774	0.0556548	2.05759	0.502758	0.0355429	8.2403e-09	2.82248e-08	0.291952	0.385162	L2_0	0.110699	0.26595	0.0337752	2.40246	0.305108	8.39037e-06	-1.05323e-08	1.27799e-08	-0.82413	0.795067
CNS	L2_0	0.148408	0.432111	0.0499029	2.91164	0.336255	4.43221e-08	7.91114e-08	2.0395e-08	3.87895	5.24539e-05	L2_0	0.148408	0.431434	0.0322314	2.90708	0.217181	3.99573e-14	4.91493e-08	9.21012e-09	5.33645	4.73926e-08
Connective / Bone	L2_0	0.114068	0.289291	0.049677	2.53612	0.435502	0.000473516	5.29369e-08	2.58515e-08	2.04773	0.0202933	L2_0	0.114068	0.266795	0.0273505	2.33891	0.239773	1.56938e-07	7.29411e-09	9.98974e-09	0.73016	0.232646
Gastrointestinal	L2_0	0.167287	0.263771	0.0589938	1.57676	0.35265	0.106639	-1.1915e-08	2.11696e-08	-0.562833	0.713226	L2_0	0.167287	0.283864	0.0375746	1.69687	0.224612	0.00261958	-1.74366e-08	1.07875e-08	-1.61637	0.946992
Hematopoietic / Immune	L2_0	0.232526	0.331345	0.0648597	1.42498	0.278935	0.129635	8.5148e-10	2.21515e-08	0.0384389	0.484669	L2_0	0.232526	0.361072	0.0398731	1.55282	0.171478	0.00144425	8.97824e-09	9.74304e-09	0.921504	0.178394
Kidney	L2_0	0.042448	0.134686	0.0317359	3.17298	0.747642	0.00434814	3.10757e-08	3.48042e-08	0.892872	0.185963	L2_0	0.042448	0.121691	0.0191915	2.86683	0.452118	6.92576e-05	-1.81391e-08	1.28144e-08	-1.41552	0.921542
Liver	L2_0	0.0718033	0.191447	0.0366944	2.66627	0.511041	0.00137945	2.68025e-08	2.69394e-08	0.994919	0.159888	L2_0	0.0718033	0.193694	0.0254844	2.69756	0.354919	6.74785e-06	1.55999e-09	1.28519e-08	0.121382	0.451694
Skeletal Muscle	L2_0	0.103077	0.295559	0.048425	2.86736	0.469795	0.000124585	7.18022e-08	2.71361e-08	2.646	0.0040725	L2_0	0.103077	0.300455	0.0354429	2.91486	0.343849	2.57325e-07	2.48377e-08	1.45043e-08	1.71244	0.0434076
Other	L2_0	0.20165	0.432822	0.0705424	2.1464	0.349826	0.00104215	5.24288e-08	2.88788e-08	1.81548	0.0347251	L2_0	0.20165	0.364031	0.0400077	1.80526	0.198402	9.32599e-05	-8.4302e-09	1.11008e-08	-0.759422	0.7762
