# Supplementary material for: Genomic analysis of male puberty timing highlights shared genetic basis with hair colour and lifespan
Source: Nat Commun. 2020 Mar 24;11:1536. doi: 10.1038/s41467-020-14451-5 (PMC7093467; doi:10.1038/s41467-020-14451-5)
Supplement: Supplementary file 10 — Supplementary Data 7 [file 41467_2020_14451_MOESM10_ESM.xlsx]

## Sheet: SD7
DB	GS	ORIG_GS_SIZE	EFF_GS_SIZE	#_GENES_ABS_LIST	#_GENES_WO_SCORE	#_GENES_REM_PROXIM	MED_GENE_SIZE_KB	MEAN_GENE_SIZE_KB	NOMINAL_GSEA_PVAL_95PERC_CUTOFF	FDR_95PERC_CUTOFF	EXP_#_GENES_ABOVE_95PERC_CUTOFF	OBS_#_GENES_ABOVE_95PERC_CUTOFF	NOMINAL_GSEA_PVAL_75PERC_CUTOFF	FDR_75PERC_CUTOFF	EXP_#_GENES_ABOVE_75PERC_CUTOFF	OBS_#_GENES_ABOVE_75PERC_CUTOFF	#_GENES_FLAGGED	FLAGGED_GENE_NAMES
GOTERM	histone methyltransferase complex	16	16	0	0	0	31	106	0.006885	0.98435	1	4	3.8e-05	0.0118	4	12	0
GOTERM	regulation of transcription	991	855	21	55	60	28	64	0.001692	0.868287	43	60	9e-06	0.01535	214	264	0
GOTERM	ATP binding	1469	1274	30	58	107	47	89	0.030072	0.713013	64	75	2.2e-05	0.025	319	371	0
GOTERM	cAMP biosynthetic process	13	13	0	0	0	100	110	0.136795	0.728088	1	2	0.000136	0.0268333	3	10	0
PANTHER_MOLECULAR_FUNCTION	Nucleotidyltransferase	70	62	5	2	1	23	51	0.2076	0.886449	3	5	0.0008	0.0563667	16	27	0
PANTHER_BIOLOGICAL_PROCESS	Phosphate_transport	17	14	1	0	2	25	38	0.5108	1	1	1	0.0023	0.0569	4	9	0
PANTHER_MOLECULAR_FUNCTION	Nuclear_hormone_receptor	47	44	0	2	1	45	109	0.0609	0.632815	2	5	0.0028	0.0584	11	20	0
PANTHER_MOLECULAR_FUNCTION	Miscellaneous_function	87	69	14	2	2	23	55	0.6764	0.962446	3	3	0.0009	0.058475	17	29	0
PANTHER_MOLECULAR_FUNCTION	Transcription_factor	198	127	39	29	3	44	99	0.0099	0.41146	6	13	0.0012	0.06612	32	47	0
PANTHER_MOLECULAR_FUNCTION	Extracellular_matrix_structural_protein	87	75	8	3	1	42	95	0.324	0.893069	4	5	0.0031	0.0769714	19	30	0
PANTHER_MOLECULAR_FUNCTION	Zinc_finger_transcription_factor	212	178	21	8	5	23	71	0.0012	0.5614	9	19	0.0004	0.08025	45	64	0
PANTHER_BIOLOGICAL_PROCESS	Skeletal_development	123	111	4	6	2	21	58	0.19	0.837826	6	8	0.001	0.082	28	43	0
GOTERM	zinc ion binding	1988	1495	91	79	323	30	71	0.022447	0.704101	75	87	0.000144	0.0821571	374	420	0
BIOCARTA	MAPK_PATHWAY	87	82	0	3	2	47	75	0.5877	0.990359	4	4	0.0036	0.0850125	21	32	0
BIOCARTA	IGF1R_PATHWAY	23	23	0	0	0	81	83	0.1074	0.749872	1	3	0.0046	0.0857143	6	12	0
GOTERM	response to ATP	13	13	0	0	0	32	76	0.4819	0.8718	1	1	0.0009	0.0887833	3	9	0
GOTERM	respiratory burst	12	9	0	3	0	15	31	0.3701	0.840289	0	1	0.0009	0.08905	2	7	0
BIOCARTA	RAS_PATHWAY	23	21	0	2	0	51	59	0.6576	0.993096	1	1	0.0066	0.09041	5	11	0
BIOCARTA	INSULIN_PATHWAY	22	21	0	1	0	61	58	1	1	1	0	0.0068	0.0922111	5	11	0
BIOCARTA	KERATINOCYTE_PATHWAY	46	45	1	0	0	40	91	0.6704	1	2	2	0.0036	0.0928	11	20	0
GOTERM	histone H3-K4 methylation	9	9	0	0	0	28	32	0.0694	0.716309	0	2	0.0016	0.0937222	2	7	0
BIOCARTA	P53HYPOXIA_PATHWAY	23	20	2	1	0	32	48	0.0748	0.615579	1	3	0.0043	0.09624	5	11	0
GOTERM	chromatin modification	199	178	2	16	3	41	83	0.0157	0.699129	9	16	0.0004	0.102225	45	65	0
BIOCARTA	TCR_PATHWAY	47	43	3	1	0	42	83	0.8872	1	2	1	0.0105	0.102468	11	18	0
BIOCARTA	FREE_PATHWAY	10	8	1	1	0	18	37	0.0062	0.248	0	3	0.0271	0.102536	2	5	0
BIOCARTA	LONGEVITY_PATHWAY	15	15	0	0	0	33	75	0.0049	0.21685	1	4	0.0179	0.10321	4	8	0
GOTERM	response to mechanical stimulus	30	29	1	0	0	18	52	0.4284	0.872139	1	2	0.0007	0.1042	7	16	0
BIOCARTA	TEL_PATHWAY	18	18	0	0	0	47	116	0.2278	0.988341	1	2	0.0163	0.104929	5	9	0
BIOCARTA	BARRESTIN_SRC_PATHWAY	15	15	0	0	0	71	112	1	1	1	0	0.0166	0.106539	4	8	0
BIOCARTA	PTDINS_PATHWAY	23	22	0	1	0	39	92	0.3046	0.907303	1	2	0.0097	0.107445	6	11	0
BIOCARTA	RNA_PATHWAY	10	10	0	0	0	34	46	0.0886	0.673467	1	2	0.0199	0.108365	3	6	0
PANTHER_MOLECULAR_FUNCTION	Chromatin/chromatin-binding_protein	163	109	41	9	4	34	66	0.6412	0.96905	5	5	0.0002	0.1089	27	43	0
BIOCARTA	PTC1_PATHWAY	11	10	0	0	1	25	51	0.3968	0.930918	1	1	0.0181	0.110131	3	6	0
BIOCARTA	GH_PATHWAY	28	27	0	0	1	45	93	0.3879	0.848213	1	2	0.0009	0.1117	7	15	0
GOTERM	response to glucose stimulus	42	42	0	0	0	23	59	0.0541	0.679608	2	5	0.0009	0.111786	11	20	0
BIOCARTA	IGF1_PATHWAY	21	20	0	1	0	71	72	0.2681	0.972627	1	2	0.0039	0.1126	5	11	0
BIOCARTA	ERK_PATHWAY	28	27	0	1	0	61	82	0.7491	1	1	1	0.022	0.11345	7	12	0
BIOCARTA	IL3_PATHWAY	15	13	1	0	1	24	50	0.4812	0.924436	1	1	0.0251	0.113642	3	7	0
BIOCARTA	IL12_PATHWAY	23	20	2	1	0	29	46	1	1	1	0	0.015	0.113807	5	10	0
BIOCARTA	PPARA_PATHWAY	58	54	3	0	1	43	78	0.287	0.969807	3	4	0.0165	0.114592	14	21	0
BIOCARTA	EPO_PATHWAY	19	17	0	1	1	24	45	1	1	1	0	0.0141	0.114961	4	9	0
PANTHER_BIOLOGICAL_PROCESS	Mitochondrial_transport	27	23	2	1	1	20	73	0.0273	0.562175	1	4	0.004	0.11515	6	12	0
GOTERM	receptor-mediated endocytosis	41	39	1	0	1	27	102	0.3123	0.845393	2	3	0.0009	0.115225	10	19	0
BIOCARTA	TFF_PATHWAY	21	21	0	0	0	53	82	0.2853	0.917692	1	2	0.0214	0.116565	5	10	0
Ingenuity	p53.Signaling	64	63	0	0	1	32	77	0.9593	0.979558	3	1	0.0261	0.117207	16	23	0
BIOCARTA	BAD_PATHWAY	26	25	1	0	0	75	80	0.0059	0.2904	1	5	0.0095	0.117558	6	12	0
GOTERM	transcription factor activity	947	801	27	38	81	20	59	0.0076	0.6553	40	54	0.0006	0.118838	200	237	0
GOTERM	eye photoreceptor cell development	12	12	0	0	0	73	81	0.1205	0.703056	1	2	0.0026	0.11922	3	8	0
Ingenuity	Wnt.beta-catenin.Signaling	25	25	0	0	0	33	64	0.7239	0.987951	1	1	0.032	0.119657	6	11	0
GOTERM	histone methyltransferase activity (H3-K4 specific)	10	10	0	0	0	26	38	0.0886	0.703236	1	2	0.0026	0.120875	3	7	0
BIOCARTA	AKT_PATHWAY	22	20	0	2	0	41	61	0.2639	0.974384	1	2	0.0132	0.121143	5	10	0
GOTERM	positive regulation of glycogen biosynthetic process	10	10	0	0	0	39	70	1	0.928845	1	0	0.0035	0.123288	3	7	0
GOTERM	nucleotide binding	1934	1638	46	88	162	41	82	0.0066	0.659974	82	98	0.0003	0.123309	410	452	0
GOTERM	dendrite development	20	19	1	0	0	67	110	0.2478	0.83461	1	2	0.0024	0.1247	5	11	0
GOTERM	actin filament organization	26	24	0	2	0	24	56	0.7029	0.901899	1	1	0.0019	0.125458	6	13	0
Ingenuity	Erythropoietin.Signaling	15	14	0	1	0	36	46	1	1	1	0	0.0387	0.127385	4	7	0
GOTERM	transforming growth factor beta receptor activity	10	10	0	0	0	95	135	0.3981	0.842065	1	1	0.0043	0.128372	3	7	0
Ingenuity	VDR.RXR.Activation	63	59	0	2	2	17	46	0.1734	1	3	5	0.0239	0.129683	15	22	0
Ingenuity	Antigen.Presentation.Pathway	11	7	4	0	0	9	12	0.3073	1	0	1	0.0689	0.132412	2	4	0
Ingenuity	EGF.Signaling	21	20	0	1	0	78	88	0.6465	1	1	1	0.0436	0.133169	5	9	0
Ingenuity	Insulin.Receptor.Signaling	35	34	0	1	0	71	94	0.0215	1	2	5	0.025	0.140282	9	14	0
Panther	Insulin/IGF_pathway-mitogen_activated_protein_kinase_kinase/MAP_kinase_cascade	23	19	0	2	2	57	88	0.0682	0.861475	1	3	0.0025	0.1425	5	11	0
BIOCARTA	RACCYCD_PATHWAY	26	25	0	1	0	29	55	0.7299	1	1	1	0.0036	0.142633	6	13	0
PANTHER_BIOLOGICAL_PROCESS	mRNA_transcription_regulation	1459	1066	184	57	152	21	58	0.0311	0.749264	53	64	0.0005	0.1459	267	306	0
Panther	Circadian_clock_system	9	9	0	0	0	45	58	0.3743	0.890725	0	1	0.0097	0.1462	2	6	0
BIOCARTA	MAL_PATHWAY	19	19	0	0	0	34	51	0.2546	0.994383	1	2	0.0307	0.146478	5	9	0
Ingenuity	G-Protein.Coupled.Receptor.Signaling	19	19	0	0	0	73	79	0.6216	1	1	1	0.0269	0.146922	5	9	0
Ingenuity	PPARa.RXRa.Activation	52	49	1	2	0	52	67	0.4476	1	2	3	0.0251	0.15292	12	19	0
Ingenuity	Estrogen.Receptor.Signaling	31	30	0	1	0	88	100	0.7914	0.99669	2	1	0.0512	0.153448	8	12	0
GOTERM	synaptosome	80	77	0	3	0	43	150	0.1806	0.820573	4	6	0.0018	0.155257	19	31	0
PANTHER_BIOLOGICAL_PROCESS	Other_sensory_perception	15	14	1	0	0	83	210	0.0042	0.1741	1	4	0.0111	0.156683	4	8	0
GOTERM	positive regulation of cytokine secretion	14	13	1	0	0	26	51	0.132	0.695017	1	2	0.0059	0.157487	3	8	0
Ingenuity	PPAR.Signaling	19	18	1	0	0	39	57	1	1	1	0	0.0596	0.15799	5	8	0
Ingenuity	VEGF.Signaling	16	16	0	0	0	57	85	0.1927	1	1	2	0.0286	0.15965	4	8	0
Ingenuity	Hypoxia.Signaling.in.the.Cardiovascular.System	21	21	0	0	0	19	35	0.2737	1	1	2	0.0578	0.160244	5	9	0
BIOCARTA	PYK2_PATHWAY	29	28	1	0	0	50	96	1	1	1	0	0.0312	0.161854	7	12	0
GOTERM	positive regulation of transcription from RNA polymerase II promoter	290	271	2	10	7	23	72	0.0069	0.694669	14	23	0.0019	0.162527	68	89	0
Ingenuity	PXR.RXR.Activation	49	46	1	0	2	31	55	0.4073	1	2	3	0.0493	0.164263	12	17	0
GOTERM	axon	117	113	1	2	1	54	138	0.2025	0.807891	6	8	0.002	0.164392	28	42	0
BIOCARTA	TCRA_PATHWAY	13	9	4	0	0	31	60	1	1	0	0	0.0477	0.164442	2	5	0
BIOCARTA	NGF_PATHWAY	18	17	0	1	0	42	50	1	1	1	0	0.0409	0.16733	4	8	0
Ingenuity	Chemokine.Signaling	24	21	0	1	2	10	61	0.0818	1	1	3	0.0216	0.169033	5	10	0
BIOCARTA	SPRY_PATHWAY	18	17	1	0	0	88	74	1	1	1	0	0.0399	0.169452	4	8	0
Ingenuity	IL-4.Signaling	18	16	0	2	0	21	49	0.5587	1	1	1	0.0282	0.174	4	8	0
PANTHER_MOLECULAR_FUNCTION	Other_ligand-gated_ion_channel	26	20	1	3	2	48	152	0.6354	1	1	1	0.0114	0.1742	5	10	0
BIOCARTA	CSK_PATHWAY	24	20	4	0	0	53	70	0.2682	0.949615	1	2	0.0423	0.174682	5	9	0
BIOCARTA	NTHI_PATHWAY	24	23	1	0	0	54	59	0.6896	1	1	1	0.0386	0.177658	6	10	0
BIOCARTA	BCR_PATHWAY	35	32	1	2	0	80	93	0.485	0.902587	2	2	0.0376	0.1796	8	13	0
PANTHER_BIOLOGICAL_PROCESS	Chromatin_packaging_and_remodeling	237	143	48	12	34	35	64	0.7185	1	7	6	0.0046	0.18002	36	50	0
Ingenuity	IGF-1.Signaling	19	18	0	1	0	73	96	0.057	1	1	3	0.019	0.1846	5	9	0
PANTHER_MOLECULAR_FUNCTION	Adenylate_cyclase	10	10	0	0	0	127	144	0.4024	0.904437	1	1	0.0201	0.189	3	6	0
GOTERM	negative regulation of gene-specific transcription	19	18	1	0	0	13	64	0.6086	0.885846	1	1	0.0049	0.19087	5	10	0
GOTERM	microtubule motor activity	76	72	1	2	1	62	116	0.7029	0.900685	4	3	0.0031	0.194008	18	29	0
GOTERM	insulin receptor signaling pathway	35	34	0	1	0	50	77	0.0828	0.70674	2	4	0.0052	0.197031	9	16	0
PANTHER_MOLECULAR_FUNCTION	Microtubule_binding_motor_protein	68	59	8	1	0	73	126	0.8034	0.98693	3	2	0.0118	0.199078	15	23	0
BIOCARTA	TALL1_PATHWAY	15	15	0	0	0	37	44	0.1726	0.915219	1	2	0.0043	0.20435	4	9	0
GOTERM	initiation of viral infection	11	11	0	0	0	11	48	1	0.9486	1	0	0.0086	0.208589	3	7	0
Ingenuity	Aryl.Hydrocarbon.Receptor.Signaling	52	50	0	2	0	31	61	0.7212	1	3	2	0.014	0.21135	13	20	0
Ingenuity	JAK.Stat.Signaling	10	10	0	0	0	53	57	0.404	1	1	1	0.0199	0.2133	3	6	0
GOTERM	response to protein stimulus	35	32	1	1	1	30	52	0.2164	0.823338	2	3	0.0051	0.223828	8	15	0
BIOCARTA	EIF4_PATHWAY	24	24	0	0	0	61	109	0.3263	0.957016	1	2	0.0535	0.230643	6	10	0
GOTERM	protein homodimerization activity	351	330	2	13	6	31	68	0.0194	0.683296	17	25	0.0025	0.230887	83	104	0
GOTERM	SH3 domain binding	97	92	0	5	0	60	120	0.0381	0.695958	5	9	0.0036	0.231657	23	35	0
Ingenuity	14-3-3-mediated.Signaling	24	22	1	1	0	53	62	0.6789	1	1	1	0.0101	0.2329	6	11	0
KEGG	KEGG_FRUCTOSE_AND_MANNOSE_METABOLISM	34	30	0	2	2	27	55	0.0601	1	2	4	0.0029	0.2407	8	15	0
GOTERM	peptide antigen binding	14	7	6	0	1	39	34	1	0.913724	0	0	0.0116	0.242331	2	5	0
PANTHER_MOLECULAR_FUNCTION	Transporter	89	67	10	4	8	36	61	0.017	0.352829	3	8	0.019	0.24655	17	25	0
GOTERM	DNA-directed RNA polymerase II, core complex	14	14	0	0	0	9	23	0.5211	0.879322	1	1	0.0084	0.247339	4	8	0
PANTHER_MOLECULAR_FUNCTION	HMG_box_transcription_factor	36	24	9	3	0	6	78	0.1172	0.722775	1	3	0.0219	0.248254	6	11	0
BIOCARTA	STATHMIN_PATHWAY	19	19	0	0	0	62	82	0.2442	0.997238	1	2	0.0729	0.2488	5	8	0
BIOCARTA	ACH_PATHWAY	16	16	0	0	0	42	72	0.1856	0.869642	1	2	0.0797	0.25051	4	7	0
BIOCARTA	CARM1_PATHWAY	13	13	0	0	0	97	97	0.1369	0.817079	1	2	0.0778	0.253026	3	6	0
BIOCARTA	RANMS_PATHWAY	10	10	0	0	0	33	39	0.4006	0.923014	1	1	0.0779	0.253747	3	5	0
BIOCARTA	IGF1MTOR_PATHWAY	20	19	0	1	0	52	76	0.0652	0.76718	1	3	0.0774	0.253938	5	8	0
BIOCARTA	FMLP_PATHWAY	37	34	1	2	0	47	98	0.8239	1	2	1	0.0616	0.253957	9	13	0
BIOCARTA	NKCELLS_PATHWAY	20	16	1	0	3	44	57	1	1	1	0	0.0771	0.255559	4	7	0
GOTERM	double-stranded DNA binding	69	66	0	2	1	28	51	0.0454	0.716683	3	7	0.0055	0.256424	17	26	0
BIOCARTA	EGF_PATHWAY	31	28	0	1	2	75	92	1	0.999873	1	0	0.0714	0.258788	7	11	0
GOTERM	response to retinoic acid	35	33	1	1	0	19	35	0.4965	0.877696	2	2	0.0078	0.259254	8	15	0
GOTERM	hormone activity	85	76	0	1	8	5	14	0.0363	0.676304	4	8	0.0062	0.263367	19	29	0
GOTERM	exonuclease activity	33	30	2	1	0	22	52	0.1876	0.793852	2	3	0.0085	0.263583	8	14	0
GOTERM	regulation of mitosis	12	12	0	0	0	34	44	0.0201	0.900057	1	3	0.0146	0.263736	3	7	0
KEGG	KEGG_PURINE_METABOLISM	159	147	1	6	5	35	96	0.6035	0.941887	7	7	0.0207	0.264575	37	48	0
Ingenuity	Apoptosis.Signaling	31	30	0	1	0	30	52	0.4455	1	2	2	0.1038	0.265443	8	11	0
Ingenuity	Tight.Junction.Signaling	39	36	2	1	0	47	118	0.5518	1	2	2	0.0955	0.265936	9	13	0
GOTERM	transferase activity	1161	1017	19	46	79	40	83	0.2504	0.840913	51	54	0.0045	0.269227	254	284	0
GOTERM	protein heterodimerization activity	190	178	3	4	5	37	80	0.273	0.845323	9	11	0.0053	0.270026	45	60	0
BIOCARTA	AT1R_PATHWAY	34	32	1	1	0	81	111	1	1	2	0	0.079	0.27024	8	12	0
GOTERM	response to morphine	14	14	0	0	0	53	80	0.0307	0.657519	1	3	0.0115	0.273238	4	8	0
BIOCARTA	PDGF_PATHWAY	32	29	0	1	2	61	83	0.7735	1	1	1	0.082	0.275425	7	11	0
KEGG	KEGG_PROSTATE_CANCER	89	85	0	3	1	58	82	0.2405	1	4	6	0.0203	0.275573	21	30	0
PANTHER_BIOLOGICAL_PROCESS	mRNA_transcription_elongation	44	22	11	10	1	25	35	0.2995	0.892414	1	2	0.0297	0.276569	6	10	0
KEGG	KEGG_P53_SIGNALING_PATHWAY	69	67	1	1	0	25	41	0.1141	0.75675	3	6	0.0298	0.278807	17	24	0
GOTERM	adenylate cyclase activity	12	12	0	0	0	127	136	0.4624	0.868295	1	1	0.0137	0.279195	3	7	0
KEGG	KEGG_GLIOMA	65	63	0	1	1	70	94	0.206	0.911065	3	5	0.0263	0.280036	16	23	0
KEGG	KEGG_GNRH_SIGNALING_PATHWAY	101	93	1	3	4	34	105	0.3212	0.985674	5	6	0.0152	0.281212	23	33	0
GOTERM	heart morphogenesis	29	28	1	0	0	34	77	0.7594	0.902788	1	1	0.0117	0.28196	7	13	0
PANTHER_BIOLOGICAL_PROCESS	Developmental_processes	509	434	38	16	21	34	84	0.302	1	22	24	0.0108	0.2837	109	129	0
GOTERM	insulin-like growth factor receptor binding	13	12	0	0	1	13	41	0.1199	0.6991	1	2	0.0159	0.284836	3	7	0
PANTHER_BIOLOGICAL_PROCESS	Stress_response	200	167	25	4	4	24	55	0.2129	0.920523	8	11	0.0183	0.285133	42	54	0
BIOCARTA	CDK5_PATHWAY	11	11	0	0	0	20	39	0.432	0.905891	1	1	0.1151	0.285374	3	5	0
PANTHER_BIOLOGICAL_PROCESS	Metabolism_of_cyclic_nucleotides	45	42	1	1	1	99	189	0.6321	1	2	2	0.0191	0.28726	11	17	0
BIOCARTA	HCMV_PATHWAY	17	17	0	0	0	76	72	1	1	1	0	0.1073	0.28738	4	7	0
GOTERM	fatty acid biosynthetic process	48	48	0	0	0	24	59	0.7068	0.902516	2	2	0.0085	0.288361	12	20	0
KEGG	KEGG_NOD_LIKE_RECEPTOR_SIGNALING_PATHWAY	62	52	1	3	6	25	41	0.1123	0.793106	3	5	0.0224	0.28984	13	20	0
BIOCARTA	TPO_PATHWAY	24	23	0	0	1	61	90	1	1	1	0	0.0987	0.290294	6	9	0
BIOCARTA	RANKL_PATHWAY	14	14	0	0	0	28	32	1	1	1	0	0.1098	0.290684	4	6	0
BIOCARTA	VEGF_PATHWAY	29	27	0	2	0	42	85	0.0437	0.656789	1	4	0.1143	0.290747	7	10	0
BIOCARTA	IL2RB_PATHWAY	38	36	0	1	1	31	50	1	1	2	0	0.0907	0.292004	9	13	0
BIOCARTA	P35ALZHEIMERS_PATHWAY	11	11	0	0	0	31	79	0.4292	0.876398	1	1	0.1145	0.29213	3	5	0
BIOCARTA	MPR_PATHWAY	34	34	0	0	0	42	55	0.2405	0.984074	2	3	0.112	0.292197	9	12	0
BIOCARTA	FCER1_PATHWAY	39	36	1	2	0	81	83	0.2587	0.910379	2	3	0.0918	0.292276	9	13	0
BIOCARTA	EPONFKB_PATHWAY	11	11	0	0	0	14	41	0.4342	0.853184	1	1	0.118	0.292582	3	5	0
BIOCARTA	EDG1_PATHWAY	27	27	0	0	0	61	123	0.1525	0.897618	1	3	0.1191	0.292695	7	10	0
BIOCARTA	CREB_PATHWAY	27	27	0	0	0	86	118	0.3958	0.857916	1	2	0.1085	0.292807	7	10	0
BIOCARTA	41BB_PATHWAY	17	17	0	0	0	40	57	0.5813	0.961504	1	1	0.1045	0.293015	4	7	0
BIOCARTA	CELLCYCLE_PATHWAY	23	21	0	0	2	12	42	0.6648	0.995517	1	1	0.1251	0.294203	5	8	0
BIOCARTA	SRCRPTP_PATHWAY	11	11	0	0	0	47	123	0.4392	0.87074	1	1	0.121	0.295404	3	5	0
KEGG	KEGG_NON_SMALL_CELL_LUNG_CANCER	54	53	0	1	0	81	121	0.2702	1	3	4	0.0266	0.295415	13	20	0
BIOCARTA	DEATH_PATHWAY	33	30	0	1	2	33	44	0.0593	0.628515	2	4	0.104	0.296998	8	11	0
BIOCARTA	CERAMIDE_PATHWAY	22	21	0	1	0	38	54	1	1	1	0	0.1317	0.298118	5	8	0
PANTHER_BIOLOGICAL_PROCESS	Amino_acid_activation	38	33	3	0	2	39	48	0.0209	0.7398	2	5	0.0206	0.299744	8	14	0
KEGG	KEGG_B_CELL_RECEPTOR_SIGNALING_PATHWAY	75	73	0	2	0	59	82	0.0709	0.88949	4	7	0.0142	0.300643	18	27	0
GOTERM	cGMP biosynthetic process	11	10	0	1	0	16	52	1	0.937086	1	0	0.0175	0.30118	3	6	0
KEGG	KEGG_INSULIN_SIGNALING_PATHWAY	137	127	1	6	3	42	74	0.4494	0.952361	6	7	0.0353	0.301271	32	41	0
GOTERM	regulation of Wnt receptor signaling pathway	10	10	0	0	0	41	63	0.3981	0.846584	1	1	0.0207	0.301746	3	6	0
PANTHER_BIOLOGICAL_PROCESS	Protein_folding	186	133	47	4	2	17	29	0.6532	1	7	6	0.0199	0.302546	33	44	0
KEGG	KEGG_PYRIMIDINE_METABOLISM	98	91	1	4	2	21	46	0.9477	0.995688	5	2	0.0065	0.303033	23	34	0
KEGG	KEGG_VEGF_SIGNALING_PATHWAY	76	71	1	0	4	34	70	0.28	1	4	5	0.0093	0.305	18	27	0
PANTHER_MOLECULAR_FUNCTION	Annexin	71	63	6	1	1	55	108	0.1987	0.894447	3	5	0.0264	0.3051	16	23	0
BIOCARTA	TCAPOPTOSIS_PATHWAY	11	9	2	0	0	12	24	1	1	0	0	0.1639	0.307063	2	4	0
GOTERM	protein kinase binding	111	107	1	2	1	32	80	0.0151	0.68484	5	11	0.0082	0.307119	27	38	0
PANTHER_MOLECULAR_FUNCTION	Kinase	30	29	0	1	0	43	103	0.1739	0.866733	1	3	0.0365	0.307294	7	12	0
PANTHER_BIOLOGICAL_PROCESS	Neuromuscular_synaptic_transmission	23	21	1	0	1	32	159	0.6543	1	1	1	0.018	0.308657	5	10	0
BIOCARTA	BCELLSURVIVAL_PATHWAY	16	15	0	1	0	26	51	1	1	1	0	0.143	0.309648	4	6	0
PANTHER_MOLECULAR_FUNCTION	Extracellular_matrix_glycoprotein	111	84	22	2	3	59	135	0.403	0.987826	4	5	0.0302	0.310347	21	29	0
Ingenuity	Ceramide.Signaling	16	15	1	0	0	76	74	1	1	1	0	0.1484	0.311212	4	6	0
Ingenuity	Neurotrophin.TRK.Signaling	16	15	1	0	0	45	96	1	1	1	0	0.149	0.311985	4	6	0
KEGG	KEGG_HUNTINGTONS_DISEASE	185	163	14	4	4	15	51	0.2854	0.974832	8	10	0.0179	0.312633	41	53	0
GOTERM	female pregnancy	66	62	0	1	3	16	41	0.0129	0.662583	3	8	0.0115	0.314734	16	24	0
KEGG	KEGG_FC_EPSILON_RI_SIGNALING_PATHWAY	79	71	2	1	5	43	91	0.4787	0.94405	4	4	0.0347	0.315025	18	25	0
GOTERM	transcription corepressor activity	138	131	0	7	0	26	69	0.4785	0.876561	7	7	0.0099	0.315931	33	45	0
PANTHER_MOLECULAR_FUNCTION	Guanylate_cyclase	11	9	0	1	1	49	82	1	0.996157	0	0	0.0477	0.316379	2	5	0
Ingenuity	PDGF.Signaling	23	22	0	1	0	48	65	0.685	0.996351	1	1	0.1595	0.319826	6	8	0
GOTERM	negative regulation of transcription from RNA polymerase II promoter	220	208	1	7	4	22	73	0.3363	0.865241	10	12	0.0106	0.320046	52	67	0
Ingenuity	Cell.Cycle.G2.M.DNA.Damage.Checkpoint.Regulation	18	18	0	0	0	35	47	1	1	1	0	0.1433	0.320196	5	7	0
GOTERM	receptor guanylyl cyclase signaling pathway	11	10	0	1	0	13	35	1	0.936447	1	0	0.0206	0.32118	3	6	0
PANTHER_MOLECULAR_FUNCTION	Aminoacyl-tRNA_synthetase	36	31	3	0	2	35	51	0.0189	0.487775	2	5	0.0302	0.322692	8	13	0
GOTERM	ligand-dependent nuclear receptor activity	28	26	0	1	1	36	87	0.041	0.701652	1	4	0.0147	0.322859	7	12	0
KEGG	KEGG_T_CELL_RECEPTOR_SIGNALING_PATHWAY	108	103	1	3	1	54	75	0.0305	1	5	10	0.004	0.3234	26	38	0
Ingenuity	Huntingtons.Disease.Signaling	61	60	0	1	0	61	80	0.35	1	3	4	0.1466	0.323479	15	19	0
PANTHER_BIOLOGICAL_PROCESS	Sex_determination	14	9	2	3	0	31	31	0.3782	0.937231	0	1	0.0502	0.325227	2	5	0
GOTERM	steroid hormone receptor activity	46	44	0	1	1	45	108	0.1735	0.794315	2	4	0.0136	0.325532	11	18	0
BIOCARTA	CARDIACEGF_PATHWAY	18	18	0	0	0	49	111	0.6066	0.975278	1	1	0.1438	0.325537	5	7	0
GOTERM	DNA binding	1480	1142	54	54	230	24	53	0.1599	0.821722	57	62	0.0078	0.325874	286	314	0
BIOCARTA	ERK5_PATHWAY	18	18	0	0	0	46	61	1	1	1	0	0.1448	0.326995	5	7	0
GOTERM	cellular response to starvation	10	10	0	0	0	26	52	0.0876	0.698871	1	2	0.0213	0.327	3	6	0
GOTERM	regulation of cell growth	58	56	0	1	1	23	97	0.1502	0.80267	3	5	0.0123	0.327626	14	22	0
Ingenuity	PI3K.AKT.Signaling	29	29	0	0	0	36	57	1	0.994556	1	0	0.1594	0.328007	7	10	0
GOTERM	negative regulation of cell migration	37	36	1	0	0	29	76	0.1019	0.725611	2	4	0.022	0.328566	9	15	0
KEGG	KEGG_PROGESTERONE_MEDIATED_OOCYTE_MATURATION	86	79	1	5	1	42	81	0.0386	1	4	8	0.0151	0.329417	20	29	0
GOTERM	activation of adenylate cyclase activity by G-protein signaling pathway	36	36	0	0	0	21	79	0.2662	0.820736	2	3	0.0174	0.329735	9	15	0
BIOCARTA	CDMAC_PATHWAY	16	15	1	0	0	14	140	1	1	1	0	0.1468	0.330737	4	6	0
GOTERM	biological_process	630	528	33	42	27	21	60	0.6119	0.903158	26	25	0.0136	0.330894	132	153	0
GOTERM	positive regulation of DNA replication	26	24	1	0	1	22	60	0.0284	0.692289	1	4	0.0219	0.331164	6	11	0
BIOCARTA	THELPER_PATHWAY	14	12	2	0	0	24	35	1	1	1	0	0.1582	0.331291	3	5	0
GOTERM	positive regulation of endothelial cell proliferation	24	24	0	0	0	15	81	0.0059	1	1	5	0.021	0.332383	6	11	0
GOTERM	histone-lysine N-methyltransferase activity	22	21	1	0	0	68	122	0.2857	0.811825	1	2	0.0188	0.332518	5	10	0
KEGG	KEGG_RNA_POLYMERASE	29	27	1	1	0	16	26	0.7516	0.910943	1	1	0.0528	0.333711	7	11	0
GOTERM	visual learning	25	24	0	1	0	38	105	0.34	0.840153	1	2	0.02	0.334546	6	11	0
BIOCARTA	CTL_PATHWAY	15	12	3	0	0	11	23	1	1	1	0	0.1603	0.334641	3	5	0
KEGG	KEGG_GLYCOSAMINOGLYCAN_BIOSYNTHESIS_KERATAN_SULFATE	15	15	0	0	0	22	62	0.0361	1	1	3	0.0595	0.335839	4	7	0
PANTHER_BIOLOGICAL_PROCESS	Protein_ADP-ribosylation	10	9	0	0	1	14	54	0.366	0.912404	0	1	0.0481	0.335914	2	5	0
GOTERM	neuroprotection	14	13	0	1	0	108	107	0.139	0.719702	1	2	0.0227	0.336254	3	7	0
BIOCARTA	BARR_MAPK_PATHWAY	12	12	0	0	0	86	130	1	1	1	0	0.1616	0.336699	3	5	0
GOTERM	locomotory behavior	56	54	0	1	1	47	126	0.0526	0.68541	3	6	0.0175	0.336731	14	21	0
Ingenuity	IL-2.Signaling	18	16	0	2	0	34	52	1	1	1	0	0.1867	0.338547	4	6	0
GOTERM	nucleoplasm	451	418	5	8	20	30	50	0.0896	0.757714	21	27	0.0114	0.341	105	124	0
GOTERM	MLL1 complex	27	24	0	3	0	31	51	0.0299	0.67484	1	4	0.021	0.341117	6	11	0
GOTERM	cytosol	1264	1124	15	44	81	31	67	0.1717	0.812055	56	61	0.0089	0.344135	281	308	0
GOTERM	DNA methylation	14	13	0	1	0	59	62	0.4882	0.868906	1	1	0.0213	0.34492	3	7	0
GOTERM	estrogen receptor binding	13	13	0	0	0	104	78	0.4847	0.871387	1	1	0.0222	0.34521	3	7	0
BIOCARTA	STRESS_PATHWAY	25	22	2	1	0	41	56	0.6844	1	1	1	0.1691	0.345212	6	8	0
GOTERM	response to insulin stimulus	35	32	0	3	0	16	41	1	0.997699	2	0	0.0174	0.345936	8	14	0
GOTERM	response to cocaine	13	13	0	0	0	35	44	0.4819	0.871305	1	1	0.0241	0.346132	3	7	0
BIOCARTA	NFAT_PATHWAY	54	53	1	0	0	33	68	0.2707	0.921527	3	4	0.1507	0.346403	13	17	0
GOTERM	SNARE complex	17	16	1	0	0	24	49	0.5534	0.875935	1	1	0.0264	0.346845	4	8	0
BIOCARTA	WNT_PATHWAY	26	26	0	0	0	55	72	1	1	1	0	0.1773	0.348086	7	9	0
GOTERM	molecular_function	654	552	34	46	22	20	55	0.3072	0.860768	28	30	0.0101	0.348569	138	160	0
BIOCARTA	HER2_PATHWAY	22	22	0	0	0	78	146	1	1	1	0	0.1645	0.349334	6	8	0
BIOCARTA	NO2IL12_PATHWAY	17	16	0	1	0	22	40	1	1	1	0	0.1926	0.350491	4	6	0
GOTERM	lipid binding	116	104	0	3	9	19	50	0.9684	0.998381	5	2	0.0155	0.352308	26	36	0
BIOCARTA	MET_PATHWAY	37	36	0	1	0	78	100	1	0.998491	2	0	0.1691	0.353612	9	12	0
BIOCARTA	PML_PATHWAY	17	16	1	0	0	33	54	1	1	1	0	0.1948	0.353866	4	6	0
PANTHER_BIOLOGICAL_PROCESS	Pain_sensation	32	26	3	0	3	20	71	0.3709	1	1	2	0.0389	0.353925	7	11	0
BIOCARTA	P27_PATHWAY	13	13	0	0	0	16	36	0.478	0.920971	1	1	0.1994	0.354442	3	5	0
PANTHER_MOLECULAR_FUNCTION	Apolipoprotein	23	15	0	0	8	17	29	0.5382	0.97263	1	1	0.0552	0.355053	4	7	0
GOTERM	ciliary or flagellar motility	11	11	0	0	0	114	140	0.4334	0.866873	1	1	0.0361	0.355367	3	6	0
PANTHER_MOLECULAR_FUNCTION	Ubiquitin-protein_ligase	253	181	54	7	11	35	80	0.4153	0.976853	9	10	0.0332	0.355645	45	56	0
GOTERM	mismatched DNA binding	15	11	3	1	0	38	66	0.4281	0.858819	1	1	0.0332	0.356076	3	6	0
GOTERM	integral to peroxisomal membrane	12	11	0	1	0	13	23	0.015	0.83695	1	3	0.0345	0.356335	3	6	0
PANTHER_MOLECULAR_FUNCTION	Select_calcium_binding_protein	54	50	1	3	0	40	129	0.2382	0.902258	3	4	0.0539	0.356408	13	18	0
GOTERM	regulation of multicellular organism growth	20	19	0	0	1	50	76	0.0644	0.698275	1	3	0.0267	0.357216	5	9	0
BIOCARTA	P53_PATHWAY	16	16	0	0	0	13	51	1	1	1	0	0.1934	0.357333	4	6	0
GOTERM	negative regulation of cyclin-dependent protein kinase activity	12	11	0	0	1	22	39	0.1059	0.726956	1	2	0.034	0.357719	3	6	0
GOTERM	transcription, DNA-dependent	20	19	0	1	0	35	91	0.0656	0.706907	1	3	0.0273	0.358286	5	9	0
GOTERM	RNA splicing	265	239	11	10	5	19	41	0.0468	0.733144	12	18	0.0165	0.359017	60	74	0
GOTERM	estrogen receptor signaling pathway	11	11	0	0	0	86	113	0.4235	0.866207	1	1	0.035	0.359048	3	6	0
GOTERM	positive regulation of vasodilation	12	11	0	1	0	6	42	0.4428	0.860715	1	1	0.0343	0.359632	3	6	0
BIOCARTA	GCR_PATHWAY	20	19	1	0	0	26	57	1	1	1	0	0.1776	0.359918	5	7	0
GOTERM	negative regulation of transforming growth factor beta receptor signaling pathway	23	22	1	0	0	29	64	0.3001	0.832267	1	2	0.0289	0.360214	6	10	0
Ingenuity	B.Cell.Receptor.Signaling	35	33	0	2	0	58	67	0.4964	1	2	2	0.1797	0.360352	8	11	0
KEGG	KEGG_TOLL_LIKE_RECEPTOR_SIGNALING_PATHWAY	102	85	1	4	12	26	43	0.6112	0.940257	4	4	0.0932	0.360585	21	27	0
PANTHER_BIOLOGICAL_PROCESS	Calcium_mediated_signaling	116	105	5	5	1	32	133	0.0171	0.57886	5	11	0.0338	0.360806	26	35	0
PANTHER_MOLECULAR_FUNCTION	Nucleic_acid_binding	729	593	61	38	37	22	64	0.142	0.932514	30	35	0.0361	0.362164	148	166	0
PANTHER_MOLECULAR_FUNCTION	Peptide_hormone	80	65	2	1	12	6	14	0.0382	0.502283	3	7	0.0383	0.362356	16	23	0
BIOCARTA	IL4_PATHWAY	11	10	0	1	0	39	48	1	1	1	0	0.2206	0.36255	3	4	0
GOTERM	cellular_component	672	565	40	44	23	22	62	0.2181	0.842742	28	32	0.0158	0.362912	141	162	0
GOTERM	positive regulation of bone mineralization	19	19	0	0	0	54	94	0.624	0.894501	1	1	0.0292	0.363651	5	9	0
GOTERM	ER-associated protein catabolic process	22	22	0	0	0	19	29	0.6771	0.898093	1	1	0.0287	0.363969	6	10	0
BIOCARTA	CD40_PATHWAY	15	13	0	2	0	41	48	0.4908	0.90344	1	1	0.2124	0.365231	3	5	0
Ingenuity	Hepatic.Cholestasis	61	58	3	0	0	38	69	0.5712	1	3	3	0.182	0.365659	15	18	0
GOTERM	bile acid metabolic process	11	11	0	0	0	32	58	0.1005	0.700549	1	2	0.0329	0.366116	3	6	0
KEGG	KEGG_ENDOMETRIAL_CANCER	52	50	0	2	0	79	141	0.4587	0.959643	3	3	0.1005	0.367054	13	17	0
BIOCARTA	BARRESTIN_PATHWAY	10	10	0	0	0	82	137	0.3982	0.910961	1	1	0.2215	0.367289	3	4	0
GOTERM	neuronal cell body	123	119	0	4	0	30	105	0.141	0.795594	6	9	0.0217	0.36766	30	40	0
PANTHER_MOLECULAR_FUNCTION	Other_DNA-binding_protein	331	219	84	9	19	15	42	0.0117	0.35935	11	19	0.0446	0.3679	55	66	0
Ingenuity	T.Cell.Receptor.Signaling	34	33	0	1	0	50	66	0.8197	0.98434	2	1	0.1798	0.368475	8	11	0
BIOCARTA	TOLL_PATHWAY	37	33	0	4	0	33	41	0.8229	1	2	1	0.1845	0.369744	8	11	0
PANTHER_MOLECULAR_FUNCTION	Calmodulin_related_protein	157	124	16	4	13	21	75	0.2748	0.888266	6	8	0.0382	0.37091	31	40	0
BIOCARTA	CTCF_PATHWAY	23	23	0	0	0	49	58	0.6851	1	1	1	0.1957	0.371026	6	8	0
KEGG	KEGG_AMYOTROPHIC_LATERAL_SCLEROSIS_ALS	53	50	1	0	2	32	75	0.4571	0.979897	3	3	0.0557	0.37273	13	18	0
KEGG	KEGG_BLADDER_CANCER	42	40	0	2	0	22	56	0.8715	0.932201	2	1	0.098	0.373653	10	14	0
BIOCARTA	EIF2_PATHWAY	11	10	0	1	0	32	61	0.0877	0.718	1	2	0.2304	0.374219	3	4	0
GOTERM	diacylglycerol kinase activity	15	14	0	1	0	78	148	1	0.967482	1	0	0.0398	0.374747	4	7	0
Ingenuity	Integrin.Signaling	38	37	1	0	0	88	116	0.8494	1	2	1	0.1914	0.374839	9	12	0
KEGG	KEGG_FC_GAMMA_R_MEDIATED_PHAGOCYTOSIS	97	91	2	1	3	65	104	0.9435	0.998291	5	2	0.0809	0.375415	23	29	0
BIOCARTA	ATM_PATHWAY	20	20	0	0	0	51	59	1	1	1	0	0.2151	0.3759	5	7	0
Ingenuity	Mitochondrial.Dysfunction	76	70	0	5	1	14	50	0.2771	1	4	5	0.2026	0.376239	18	21	0
GOTERM	protein kinase cascade	92	86	1	5	0	61	102	0.8101	0.916072	4	3	0.0235	0.378084	22	30	0
GOTERM	focal adhesion assembly	15	14	1	0	0	72	118	0.5076	0.878525	1	1	0.0372	0.378468	4	7	0
PANTHER_BIOLOGICAL_PROCESS	Other_mRNA_transcription	21	18	1	2	0	43	93	0.219	0.812354	1	2	0.0594	0.37847	5	8	0
Ingenuity	ERK.MAPK.Signaling	26	24	0	2	0	56	97	1	1	1	0	0.2347	0.378732	6	8	0
Ingenuity	Dopamine.Receptor.Signaling	17	17	0	0	0	12	30	0.5863	1	1	1	0.2338	0.37938	4	6	0
KEGG	KEGG_UBIQUITIN_MEDIATED_PROTEOLYSIS	138	124	4	8	2	41	81	0.0192	1	6	12	0.0879	0.381473	31	38	0
GOTERM	chromatin binding	139	123	5	7	4	34	64	0.4118	0.878996	6	7	0.0211	0.381867	31	41	0
KEGG	KEGG_SPLICEOSOME	128	116	8	3	1	16	24	0.0645	0.817264	6	10	0.0784	0.382397	29	36	0
Ingenuity	Clutamate.Receptor.Signaling	14	14	0	0	0	99	256	0.5109	1	1	1	0.2555	0.382458	4	5	0
KEGG	KEGG_ACUTE_MYELOID_LEUKEMIA	60	53	3	3	1	61	78	0.7518	0.911629	3	2	0.0943	0.382717	13	18	0
PANTHER_BIOLOGICAL_PROCESS	Lipid_metabolism	151	131	13	4	3	38	87	0.4758	1	7	7	0.0364	0.3834	33	42	0
GOTERM	NuA4 histone acetyltransferase complex	14	14	0	0	0	25	42	0.5046	0.878269	1	1	0.037	0.385022	4	7	0
KEGG	KEGG_ADHERENS_JUNCTION	75	71	3	1	0	87	155	0.6935	0.906929	4	3	0.0929	0.385111	18	23	0
GOTERM	positive regulation of gene-specific transcription	36	34	1	1	0	36	49	0.0069	0.897356	2	6	0.0297	0.387711	9	14	0
KEGG	KEGG_CIRCADIAN_RHYTHM_MAMMAL	13	13	0	0	0	36	56	0.4868	0.960889	1	1	0.0238	0.3878	3	7	0
KEGG	KEGG_MELANOGENESIS	102	95	1	1	5	34	85	0.3312	0.957859	5	6	0.0769	0.387959	24	30	0
KEGG	KEGG_WNT_SIGNALING_PATHWAY	151	142	2	4	3	42	79	0.2738	0.9941	7	9	0.0621	0.389319	36	44	0
KEGG	KEGG_VALINE_LEUCINE_AND_ISOLEUCINE_BIOSYNTHESIS	11	8	2	1	0	62	66	1	0.934575	0	0	0.1121	0.392748	2	4	0
BIOCARTA	ECM_PATHWAY	24	24	0	0	0	70	92	0.3434	0.939277	1	2	0.2376	0.393239	6	8	0
BIOCARTA	INTRINSIC_PATHWAY	23	17	1	3	2	27	61	0.5809	0.97085	1	1	0.2311	0.393875	4	6	0
KEGG	KEGG_CHEMOKINE_SIGNALING_PATHWAY	190	160	2	4	24	39	87	0.0987	0.733324	8	12	0.0569	0.394736	40	49	0
GOTERM	negative regulation of cell proliferation	272	256	6	6	4	24	64	0.0775	0.713324	13	18	0.0215	0.395333	64	78	0
BIOCARTA	DREAM_PATHWAY	14	14	0	0	0	53	64	0.0295	0.441767	1	3	0.2518	0.396275	4	5	0
PANTHER_BIOLOGICAL_PROCESS	Signal_transduction	299	247	29	11	12	40	100	0.1019	0.823078	12	17	0.0335	0.396458	62	74	0
GOTERM	chromatin	85	73	3	7	2	33	69	0.2972	0.840213	4	5	0.0281	0.396609	18	26	0
BIOCARTA	G2_PATHWAY	24	24	0	0	0	34	48	0.7032	1	1	1	0.2326	0.396614	6	8	0
BIOCARTA	NUCLEARRS_PATHWAY	15	14	1	0	0	65	69	0.5238	0.909912	1	1	0.2614	0.397866	4	5	0
GOTERM	insulin-like growth factor receptor signaling pathway	9	9	0	0	0	71	123	0.0074	1	0	3	0.0475	0.398424	2	5	0
KEGG	KEGG_BIOSYNTHESIS_OF_UNSATURATED_FATTY_ACIDS	22	20	0	0	2	41	63	0.6416	0.943543	1	1	0.1036	0.398871	5	8	0
KEGG	KEGG_NON_HOMOLOGOUS_END_JOINING	14	13	1	0	0	47	75	0.4912	0.950479	1	1	0.0851	0.398935	3	6	0
BIOCARTA	RELA_PATHWAY	16	14	1	1	0	30	44	1	1	1	0	0.2575	0.399064	4	5	0
GOTERM	ER overload response	9	9	0	0	0	19	50	1	0.925779	0	0	0.0485	0.39925	2	5	0
BIOCARTA	CXCR4_PATHWAY	24	24	0	0	0	83	127	1	1	1	0	0.2331	0.399717	6	8	0
Ingenuity	Amyotrophic.Lateral.Sclerosis.Signaling	29	27	0	1	1	40	92	0.1492	1	1	3	0.0096	0.4007	7	13	0
GOTERM	activation of protein kinase A activity	17	17	0	0	0	105	120	0.0462	0.718061	1	3	0.0389	0.400892	4	8	0
KEGG	KEGG_SELENOAMINO_ACID_METABOLISM	26	26	0	0	0	27	37	0.1365	0.784268	1	3	0.0888	0.401089	7	10	0
BIOCARTA	CCR5_PATHWAY	18	17	1	0	0	15	93	0.5895	0.96352	1	1	0.2393	0.401477	4	6	0
GOTERM	I-kappaB phosphorylation	11	9	0	2	0	41	89	1	0.924338	0	0	0.0514	0.401728	2	5	0
GOTERM	transcription from RNA polymerase II promoter	178	166	4	5	3	30	61	0.0676	0.705254	8	13	0.0229	0.402906	42	53	0
Panther	Ras_Pathway	14	13	0	1	0	85	144	0.4883	0.913752	1	1	0.0796	0.403042	3	6	0
Ingenuity	FGF.Signaling	18	18	0	0	0	84	114	1	0.993259	1	0	0.2787	0.403229	5	6	0
KEGG	KEGG_MTOR_SIGNALING_PATHWAY	52	49	0	3	0	53	78	0.7046	0.918864	2	2	0.0848	0.40339	12	17	0
Ingenuity	cAMP-mediated.Signaling	11	11	0	0	0	73	72	0.4369	1	1	1	0.2877	0.4038	3	4	0
PANTHER_MOLECULAR_FUNCTION	mRNA_polyadenylation_factor	16	16	0	0	0	48	65	0.5574	0.965698	1	1	0.0798	0.405668	4	7	0
KEGG	KEGG_ADIPOCYTOKINE_SIGNALING_PATHWAY	67	63	1	3	0	39	64	0.6056	0.932048	3	3	0.1339	0.406678	16	20	0
KEGG	KEGG_NEUROTROPHIN_SIGNALING_PATHWAY	126	117	0	6	3	49	81	0.2222	1	6	8	0.0561	0.406687	29	37	0
KEGG	KEGG_AMINOACYL_TRNA_BIOSYNTHESIS	41	36	3	0	2	35	58	0.0963	0.800925	2	4	0.0889	0.407993	9	13	0
Ingenuity	Leukocyte.Extravasation.Signaling	49	47	2	0	0	39	64	0.4208	1	2	3	0.2719	0.409559	12	14	0
Ingenuity	Phototransduction.Pathway	12	11	0	1	0	10	29	0.4309	1	1	1	0.2864	0.409803	3	4	0
BIOCARTA	PLATELETAPP_PATHWAY	14	11	1	2	0	52	101	1	1	1	0	0.2835	0.411372	3	4	0
GOTERM	glucose homeostasis	45	44	0	0	1	28	76	0.0197	0.648127	2	6	0.0329	0.411572	11	17	0
GOTERM	nuclear matrix	61	57	0	3	1	43	64	0.3132	0.844079	3	4	0.0297	0.411706	14	21	0
Panther	Salvage_pyrimidine_ribonucleotides	6	5	0	1	0	20	54	1	0.865885	0	0	0.1067	0.412018	1	3	0
KEGG	KEGG_TGF_BETA_SIGNALING_PATHWAY	86	81	2	0	3	37	61	0.3734	1	4	5	0.0574	0.412029	20	27	0
KEGG	KEGG_CHRONIC_MYELOID_LEUKEMIA	73	70	0	2	1	55	84	0.6858	0.912834	4	3	0.1311	0.413175	18	22	0
GOTERM	mitochondrial membrane	56	49	6	1	0	14	36	0.4487	0.877953	2	3	0.0445	0.413262	12	18	0
GOTERM	peptide hormone binding	20	20	0	0	0	16	62	0.0024	1	1	5	0.0372	0.413326	5	9	0
GOTERM	L-ascorbic acid binding	21	20	0	1	0	28	47	0.2535	0.828805	1	2	0.0391	0.413815	5	9	0
Ingenuity	TR.RXR.Activation	62	58	0	2	2	27	76	0.5637	1	3	3	0.2614	0.413944	15	17	0
GOTERM	ubiquitin ligase complex	55	54	0	1	0	45	66	0.7581	0.907802	3	2	0.0328	0.413986	14	20	0
KEGG	KEGG_PRIMARY_BILE_ACID_BIOSYNTHESIS	16	16	0	0	0	28	48	0.191	0.84787	1	2	0.0805	0.414396	4	7	0
GOTERM	response to hormone stimulus	39	38	1	0	0	29	52	0.1185	0.720137	2	4	0.0354	0.415605	10	15	0
BIOCARTA	EGFR_SMRTE_PATHWAY	11	11	0	0	0	105	142	0.4236	0.927896	1	1	0.2786	0.415612	3	4	0
GOTERM	insulin-like growth factor binding	19	18	0	0	1	14	46	0.0571	0.696153	1	3	0.0555	0.416001	5	8	0
GOTERM	histone H4 acetylation	15	15	0	0	0	31	50	0.179	0.762544	1	2	0.0555	0.416907	4	7	0
GOTERM	synapse assembly	31	24	0	1	6	51	208	0.7029	0.901132	1	1	0.0517	0.41693	6	10	0
GOTERM	epithelial cell differentiation	34	33	0	0	1	11	26	0.2262	0.832748	2	3	0.0436	0.416976	8	13	0
GOTERM	response to cold	20	18	0	2	0	13	32	0.6059	0.885286	1	1	0.0559	0.417446	5	8	0
GOTERM	fatty acid binding	18	18	0	0	0	14	27	1	0.979754	1	0	0.0544	0.418242	5	8	0
GOTERM	ER-Golgi intermediate compartment membrane	17	15	0	2	0	25	46	1	0.972121	1	0	0.0547	0.4185	4	7	0
GOTERM	kinase activity	120	110	1	8	1	41	73	0.8035	0.915497	6	4	0.0385	0.418586	28	36	0
GOTERM	homeostasis of number of cells within a tissue	15	15	0	0	0	38	51	0.1724	0.760906	1	2	0.055	0.418983	4	7	0
KEGG	KEGG_APOPTOSIS	88	76	3	5	4	39	56	0.0109	1	4	9	0.1202	0.41938	19	24	0
PANTHER_BIOLOGICAL_PROCESS	MHCI-mediated_immunity	22	10	12	0	0	10	16	1	0.953812	1	0	0.0779	0.419876	3	5	0
KEGG	KEGG_LYSINE_DEGRADATION	44	41	1	2	0	41	57	0.8799	0.932988	2	1	0.1262	0.420329	10	14	0
GOTERM	cell differentiation	485	431	5	25	24	32	78	0.3831	0.876416	22	23	0.0319	0.420415	108	124	0
Panther	Androgen/estrogene/progesterone_biosynthesis	17	16	0	1	0	22	45	0.5584	0.906922	1	1	0.0283	0.420725	4	8	0
KEGG	KEGG_LEISHMANIA_INFECTION	72	52	15	2	3	20	43	0.4866	0.96119	3	3	0.1376	0.420945	13	17	0
GOTERM	hormone-mediated signaling pathway	52	52	0	0	0	42	75	0.005	0.974137	3	8	0.0462	0.421425	13	19	0
Ingenuity	Death.Receptor.Signaling	30	29	1	0	0	25	48	0.4299	1	1	2	0.2808	0.421831	7	9	0
KEGG	KEGG_MAPK_SIGNALING_PATHWAY	267	242	5	10	10	40	89	0.0534	0.983244	12	18	0.1115	0.421909	61	69	0
BIOCARTA	LEPTIN_PATHWAY	11	11	0	0	0	39	103	0.4271	0.885897	1	1	0.2837	0.42208	3	4	0
PANTHER_MOLECULAR_FUNCTION	Lyase	16	16	0	0	0	20	28	0.5607	0.965758	1	1	0.0806	0.422235	4	7	0
GOTERM	response to glucocorticoid stimulus	58	55	1	1	1	18	50	0.0167	0.683651	3	7	0.0403	0.42319	14	20	0
GOTERM	ceramide metabolic process	12	12	0	0	0	45	59	0.4594	0.866692	1	1	0.0555	0.423434	3	6	0
KEGG	KEGG_CARDIAC_MUSCLE_CONTRACTION	80	66	7	4	3	15	89	0.1121	0.835653	3	6	0.1265	0.423502	17	21	0
Panther	p53_pathway	59	55	0	1	3	21	42	0.2907	0.9028	3	4	0.0692	0.423608	14	19	0
GOTERM	positive regulation of calcium-mediated signaling	17	15	0	2	0	31	127	1	0.971835	1	0	0.0546	0.423619	4	7	0
GOTERM	DNA helicase activity	19	18	0	1	0	42	58	0.058	0.667581	1	3	0.0555	0.423657	5	8	0
GOTERM	neuromuscular synaptic transmission	13	12	0	1	0	30	92	0.4625	0.867636	1	1	0.0546	0.424066	3	6	0
GOTERM	histone acetylation	12	12	0	0	0	58	78	1	0.962658	1	0	0.0563	0.424396	3	6	0
KEGG	KEGG_PANTOTHENATE_AND_COA_BIOSYNTHESIS	16	15	0	0	1	31	97	0.5339	0.970865	1	1	0.1478	0.42481	4	6	0
GOTERM	angiogenesis	111	109	0	2	0	31	60	0.6387	0.902594	5	5	0.0363	0.425254	27	36	0
GOTERM	eye development	11	10	0	0	1	6	77	1	0.943055	1	0	0.077	0.425272	3	5	0
KEGG	KEGG_HISTIDINE_METABOLISM	29	25	0	2	2	25	31	0.3531	0.996186	1	2	0.1508	0.425611	6	9	0
GOTERM	cytokine production	13	12	0	1	0	31	45	1	0.962303	1	0	0.0561	0.425706	3	6	0
GOTERM	negative regulation of blood pressure	16	15	0	0	1	6	28	0.175	0.761705	1	2	0.0543	0.425784	4	7	0
GOTERM	vesicle-mediated transport	171	164	1	3	3	31	57	0.8375	0.955475	8	6	0.0416	0.426159	41	51	0
GOTERM	aging	61	58	1	2	0	31	58	0.956	0.995744	3	1	0.0382	0.426194	15	21	0
GOTERM	calcium ion homeostasis	10	10	0	0	0	32	43	1	0.939408	1	0	0.0753	0.426621	3	5	0
GOTERM	long-term memory	12	12	0	0	0	110	111	0.4596	0.8658	1	1	0.048	0.426712	3	6	0
GOTERM	response to stress	121	112	6	2	1	23	55	0.4887	0.88054	6	6	0.0311	0.426747	28	37	0
GOTERM	NADPH oxidase complex	9	7	0	2	0	15	21	0.0438	0.692024	0	2	0.068	0.426916	2	4	0
GOTERM	selenium binding	12	12	0	0	0	8	13	0.1212	0.696845	1	2	0.0566	0.427282	3	6	0
GOTERM	acetylcholine binding	10	10	0	0	0	17	56	0.4088	0.839622	1	1	0.0761	0.427552	3	5	0
KEGG	KEGG_MISMATCH_REPAIR	23	22	0	1	0	37	51	0.316	1	1	2	0.1695	0.427588	6	8	0
GOTERM	dendrite	111	107	0	4	0	45	133	0.6276	0.899375	5	5	0.0399	0.428107	27	35	0
GOTERM	cell migration	57	54	0	3	0	61	99	0.7623	0.90672	3	2	0.0343	0.428281	14	20	0
GOTERM	Rab GTPase binding	31	27	0	4	0	107	168	0.7468	0.901026	1	1	0.0556	0.428691	7	11	0
GOTERM	regulation of transcription from RNA polymerase II promoter	207	196	1	5	5	26	58	0.2688	0.842601	10	12	0.0261	0.429382	49	61	0
GOTERM	microtubule-based movement	88	83	2	1	2	47	98	0.6046	0.896872	4	4	0.0449	0.42953	21	28	0
GOTERM	cell recognition	11	10	1	0	0	76	117	0.4031	0.844144	1	1	0.0786	0.429544	3	5	0
GOTERM	acetyltransferase activity	13	12	0	1	0	77	80	0.4581	0.865389	1	1	0.0553	0.429563	3	6	0
GOTERM	positive regulation of osteoblast differentiation	24	24	0	0	0	55	81	0.7109	0.901623	1	1	0.0576	0.429584	6	10	0
GOTERM	learning	24	24	0	0	0	48	196	1	0.994422	1	0	0.0547	0.429708	6	10	0
GOTERM	nuclear mRNA splicing, via spliceosome	45	43	2	0	0	17	24	0.6453	0.898285	2	2	0.056	0.429752	11	16	0
GOTERM	phosphoinositide 3-kinase binding	10	10	0	0	0	51	91	0.3964	0.845255	1	1	0.0775	0.429813	3	5	0
GOTERM	positive regulation of calcium ion transport into cytosol	10	10	0	0	0	24	23	0.3966	0.844954	1	1	0.0762	0.430286	3	5	0
GOTERM	postsynaptic membrane	140	128	0	7	5	58	184	0.6177	0.89989	6	6	0.0409	0.43033	32	41	0
GOTERM	large ribosomal subunit	11	10	0	1	0	9	19	0.3978	0.8452	1	1	0.0754	0.430627	3	5	0
GOTERM	cytoplasmic vesicle	224	212	1	7	4	31	76	0.829	0.963696	11	8	0.0423	0.430858	53	64	0
GOTERM	receptor binding	205	185	4	10	6	14	70	0.0091	0.693982	9	17	0.0412	0.430912	46	57	0
BIOCARTA	BIOPEPTIDES_PATHWAY	43	39	1	1	2	62	92	0.86	1	2	1	0.253	0.430927	10	12	0
GOTERM	nucleoside metabolic process	16	12	0	4	0	19	37	1	0.95536	1	0	0.0529	0.431033	3	6	0
KEGG	KEGG_ALDOSTERONE_REGULATED_SODIUM_REABSORPTION	42	39	0	2	1	46	87	0.8697	0.931592	2	1	0.1518	0.431478	10	13	0
GOTERM	decidualization	13	12	0	0	1	7	18	0.4587	0.863966	1	1	0.055	0.43188	3	6	0
KEGG	KEGG_PARKINSONS_DISEASE	133	107	21	4	1	12	35	0.4468	0.95858	5	6	0.14	0.432317	27	32	0
Panther	GABA-B_receptor_II_signaling	9	9	0	0	0	149	158	0.3726	0.921479	0	1	0.0448	0.43296	2	5	0
GOTERM	phospholipid binding	50	46	0	2	2	30	77	0.0804	0.69774	2	5	0.0474	0.43306	12	17	0
GOTERM	peroxisomal matrix	12	12	0	0	0	54	57	1	0.957666	1	0	0.058	0.433572	3	6	0
GOTERM	positive regulation of interleukin-1 beta secretion	12	12	0	0	0	36	36	0.0212	0.915267	1	3	0.0556	0.433616	3	6	0
GOTERM	lipid biosynthetic process	25	21	1	3	0	38	65	0.0843	0.72126	1	3	0.0547	0.434171	5	9	0
BIOCARTA	ETS_PATHWAY	18	18	0	0	0	27	50	1	1	1	0	0.2855	0.434914	5	6	0
BIOCARTA	HIVNEF_PATHWAY	58	54	1	1	2	36	59	0.5132	0.970885	3	3	0.251	0.435142	14	16	0
Ingenuity	p38.MAPK.Signaling	27	26	0	1	0	34	51	1	1	1	0	0.3111	0.435478	7	8	0
Panther	Hypoxia_response_via_HIF_activation	16	16	0	0	0	27	103	0.0071	0.3619	1	4	0.0259	0.435833	4	8	0
GOTERM	positive regulation of actin filament polymerization	12	12	0	0	0	29	52	0.1146	0.736661	1	2	0.0542	0.436864	3	6	0
BIOCARTA	GPCR_PATHWAY	35	32	1	2	0	83	109	0.2106	1	2	3	0.2612	0.436952	8	10	0
BIOCARTA	P38MAPK_PATHWAY	40	39	0	1	0	49	67	1	0.997189	2	0	0.2561	0.437773	10	12	0
GOTERM	extracellular matrix structural constituent	68	61	3	3	1	54	89	0.3588	0.861376	3	4	0.0364	0.438664	15	22	0
GOTERM	cortical actin cytoskeleton	14	12	0	2	0	31	76	1	0.955864	1	0	0.053	0.438794	3	6	0
GOTERM	negative regulation of insulin secretion	12	12	0	0	0	31	81	0.1154	0.726073	1	2	0.0539	0.44101	3	6	0
GOTERM	positive regulation of cell cycle	13	12	0	1	0	11	26	0.4612	0.866149	1	1	0.0548	0.441311	3	6	0
KEGG	KEGG_GLYOXYLATE_AND_DICARBOXYLATE_METABOLISM	16	16	0	0	0	23	50	0.5592	0.928356	1	1	0.1898	0.441532	4	6	0
Panther	Ubiquitin_proteasome_pathway	52	47	1	4	0	53	75	0.0827	0.925967	2	5	0.0547	0.44158	12	17	0
PANTHER_BIOLOGICAL_PROCESS	Other_metabolism	477	385	51	15	26	27	53	0.0426	0.716085	19	27	0.0497	0.441933	96	110	0
Panther	B_cell_activation	24	21	1	2	0	97	166	0.6609	0.852065	1	1	0.0597	0.443312	5	9	0
PANTHER_MOLECULAR_FUNCTION	Non-receptor_serine/threonine_protein_kinase	303	261	26	10	6	54	94	0.4131	0.972772	13	14	0.0593	0.444078	65	76	0
Panther	5HT3_type_receptor_mediated_signaling_pathway	7	5	0	0	2	38	27	1	0.875983	0	0	0.1036	0.444311	1	3	0
Ingenuity	PTEN.Signaling	24	23	1	0	0	42	66	1	1	1	0	0.3433	0.447381	6	7	0
BIOCARTA	HIF_PATHWAY	15	15	0	0	0	19	45	0.5416	0.936609	1	1	0.3109	0.44761	4	5	0
Ingenuity	SAPK.JNK.Signaling	32	30	1	1	0	38	60	0.7857	1	2	1	0.3197	0.448252	8	9	0
BIOCARTA	GLEEVEC_PATHWAY	23	22	0	0	1	43	59	1	1	1	0	0.2939	0.448499	6	7	0
GOTERM	regulation of RNA splicing	12	10	0	2	0	45	79	0.0896	0.711619	1	2	0.0794	0.448527	3	5	0
BIOCARTA	IL7_PATHWAY	17	15	0	1	1	75	89	1	1	1	0	0.313	0.44991	4	5	0
BIOCARTA	TRKA_PATHWAY	12	12	0	0	0	71	123	1	1	1	0	0.3605	0.450087	3	4	0
BIOCARTA	RAC1_PATHWAY	23	22	1	0	0	66	90	1	1	1	0	0.3078	0.450479	6	7	0
GOTERM	cytoplasmic vesicle membrane	63	60	0	2	1	29	89	0.9529	0.995401	3	1	0.0555	0.450606	15	21	0
BIOCARTA	VDR_PATHWAY	12	12	0	0	0	114	122	1	1	1	0	0.354	0.451117	3	4	0
BIOCARTA	FAS_PATHWAY	30	29	0	0	1	46	77	0.7734	1	1	1	0.2864	0.451242	7	9	0
BIOCARTA	HDAC_PATHWAY	30	29	1	0	0	59	88	0.434	0.911357	1	2	0.2916	0.451346	7	9	0
GOTERM	chromosome	147	112	7	6	22	25	39	0.4908	0.878039	6	6	0.0485	0.452377	28	36	0
PANTHER_BIOLOGICAL_PROCESS	Embryogenesis	141	124	9	7	1	24	87	0.165	0.78998	6	9	0.0554	0.452883	31	39	0
BIOCARTA	PITX2_PATHWAY	15	15	0	0	0	47	77	1	1	1	0	0.3113	0.453279	4	5	0
BIOCARTA	AKAP13_PATHWAY	12	12	0	0	0	88	102	0.1191	0.722594	1	2	0.3593	0.453306	3	4	0
GOTERM	antigen processing and presentation of peptide antigen via MHC class I	11	5	6	0	0	8	19	1	0.905559	0	0	0.1089	0.454135	1	3	0
BIOCARTA	TCYTOTOXIC_PATHWAY	14	12	2	0	0	20	35	1	1	1	0	0.3513	0.454448	3	4	0
BIOCARTA	AKAP95_PATHWAY	12	12	0	0	0	21	44	0.4543	0.872857	1	1	0.3548	0.454634	3	4	0
GOTERM	glycosaminoglycan binding	14	13	0	1	0	44	120	0.4837	0.869714	1	1	0.0723	0.454789	3	6	0
BIOCARTA	CFTR_PATHWAY	12	12	0	0	0	84	88	0.1204	0.733394	1	2	0.3453	0.454805	3	4	0
BIOCARTA	IL2_PATHWAY	22	19	0	2	1	33	49	1	1	1	0	0.3369	0.455492	5	6	0
BIOCARTA	VIP_PATHWAY	27	26	1	0	0	50	83	0.3715	0.910336	1	2	0.31	0.455758	7	8	0
BIOCARTA	PARKIN_PATHWAY	12	12	0	0	0	66	198	1	1	1	0	0.3545	0.456753	3	4	0
BIOCARTA	PAR1_PATHWAY	37	34	1	2	0	81	132	0.8261	1	2	1	0.3299	0.457822	9	10	0
BIOCARTA	PLCE_PATHWAY	12	12	0	0	0	84	95	0.1168	0.754453	1	2	0.3423	0.458695	3	4	0
BIOCARTA	MTOR_PATHWAY	23	23	0	0	0	41	59	0.6894	1	1	1	0.3444	0.460027	6	7	0
BIOCARTA	TNFR2_PATHWAY	18	16	1	1	0	42	52	0.5598	0.978066	1	1	0.3698	0.462475	4	5	0
GOTERM	low-density lipoprotein binding	13	13	0	0	0	85	167	0.4885	0.870616	1	1	0.078	0.463533	3	6	0
BIOCARTA	ETC_PATHWAY	12	9	2	1	0	20	37	0.0705	0.685025	0	2	0.3956	0.46473	2	3	0
GOTERM	MAP kinase kinase activity	13	13	0	0	0	81	99	0.1322	0.697346	1	2	0.078	0.465015	3	6	0
PANTHER_MOLECULAR_FUNCTION	Vesicle_coat_protein	43	39	2	1	1	28	47	0.5879	1	2	2	0.0862	0.46609	10	14	0
PANTHER_MOLECULAR_FUNCTION	Aspartic_protease	27	23	3	0	1	12	28	0.0264	0.355233	1	4	0.0955	0.467597	6	9	0
PANTHER_BIOLOGICAL_PROCESS	mRNA_polyadenylation	28	25	0	3	0	33	52	0.7217	1	1	1	0.0679	0.467604	6	10	0
PANTHER_MOLECULAR_FUNCTION	Protease_inhibitor	21	11	6	1	3	5	16	0.0157	0.3666	1	3	0.1074	0.469229	3	5	0
KEGG	KEGG_LIMONENE_AND_PINENE_DEGRADATION	10	10	0	0	0	33	31	0.3919	0.982423	1	1	0.2279	0.470707	3	4	0
GOTERM	bone resorption	13	13	0	0	0	18	25	0.0249	0.715148	1	3	0.08	0.471447	3	6	0
BIOCARTA	SHH_PATHWAY	16	16	0	0	0	107	108	0.0437	0.573414	1	3	0.3658	0.471649	4	5	0
GOTERM	placenta development	25	19	1	5	0	26	54	0.0122	0.932318	1	4	0.0749	0.472523	5	8	0
KEGG	KEGG_MELANOMA	71	65	0	3	3	58	92	0.1055	0.872369	3	6	0.1771	0.474496	16	20	0
Ingenuity	RAR.Activation	48	46	1	1	0	45	63	0.6767	0.990751	2	2	0.3492	0.476722	12	13	0
GOTERM	actin filament binding	49	44	1	4	0	85	125	0.3801	0.861845	2	3	0.0631	0.477125	11	16	0
GOTERM	phosphorylation	21	19	0	1	1	51	115	0.6214	0.889408	1	1	0.0731	0.477816	5	8	0
GOTERM	cytochrome-c oxidase activity	27	22	4	1	0	7	23	0.0918	0.731457	1	3	0.0719	0.47786	6	9	0
GOTERM	positive regulation of gene expression	27	25	0	2	0	15	30	0.7224	0.90551	1	1	0.0718	0.478189	6	10	0
GOTERM	negative regulation of insulin receptor signaling pathway	16	16	0	0	0	71	97	0.1883	0.779885	1	2	0.0779	0.47823	4	7	0
GOTERM	integral to endoplasmic reticulum membrane	42	41	0	1	0	19	59	0.6135	0.897456	2	2	0.0624	0.478289	10	15	0
GOTERM	response to amphetamine	16	16	0	0	0	21	69	1	0.975033	1	0	0.0776	0.478897	4	7	0
GOTERM	negative regulation of adenylate cyclase activity	19	19	0	0	0	31	146	0.2455	0.827401	1	2	0.08	0.47905	5	8	0
GOTERM	intracellular signaling cascade	300	281	3	11	5	54	116	0.6506	0.903056	14	13	0.0523	0.479076	70	82	0
KEGG	KEGG_PEROXISOME	78	76	0	2	0	22	37	0.5335	0.943632	4	4	0.1718	0.479089	19	23	0
BIOCARTA	GABA_PATHWAY	10	9	0	1	0	61	128	1	1	0	0	0.4027	0.479128	2	3	0
BIOCARTA	ACE2_PATHWAY	13	9	1	3	0	45	85	0.3864	0.9837	0	1	0.4053	0.479196	2	3	0
GOTERM	tumor necrosis factor receptor binding	21	16	3	2	0	13	46	0.0431	0.701004	1	3	0.0797	0.479965	4	7	0
GOTERM	response to organic cyclic substance	73	71	0	2	0	24	53	0.8803	0.967663	4	2	0.0561	0.480196	18	24	0
GOTERM	manganese ion binding	26	25	0	1	0	44	61	0.1192	0.726582	1	3	0.0712	0.480266	6	10	0
GOTERM	phosphatidylinositol binding	16	16	0	0	0	99	153	0.5607	0.872624	1	1	0.0785	0.481531	4	7	0
BIOCARTA	CDC42RAC_PATHWAY	16	16	0	0	0	42	51	0.5678	0.979629	1	1	0.3802	0.484304	4	5	0
Ingenuity	Actin.Cytoskeleton.Signaling	29	27	1	1	0	80	92	0.7511	1	1	1	0.3623	0.484342	7	8	0
Panther	Opioid_proopiomelanocortin_pathway	18	18	0	0	0	49	71	0.0608	0.907433	1	3	0.0556	0.485129	5	8	0
BIOCARTA	CASPASE_PATHWAY	23	20	0	1	2	27	32	0.6368	0.976519	1	1	0.3796	0.487559	5	6	0
GOTERM	pituitary gland development	17	16	0	1	0	15	42	0.1892	0.79418	1	2	0.0843	0.488607	4	7	0
GOTERM	synapse	246	226	0	14	6	70	174	0.6961	0.90696	11	10	0.0574	0.49104	57	67	0
KEGG	KEGG_NEUROACTIVE_LIGAND_RECEPTOR_INTERACTION	272	238	2	15	17	20	84	0.0454	1	12	18	0.1709	0.4925	60	66	0
GOTERM	protein amino acid phosphorylation	488	448	4	20	16	57	103	0.2895	0.851678	22	25	0.057	0.49275	112	126	0
GOTERM	regulation of small GTPase mediated signal transduction	46	45	0	0	1	114	139	0.9057	0.972526	2	1	0.0775	0.494815	11	16	0
GOTERM	ATP-dependent helicase activity	63	58	1	3	1	44	67	0.5558	0.887132	3	3	0.0675	0.495246	15	20	0
GOTERM	RNA polymerase II transcription factor activity	127	121	2	2	2	25	54	0.0819	0.731411	6	10	0.0614	0.495337	30	38	0
GOTERM	ER to Golgi vesicle-mediated transport	41	38	1	1	1	37	50	0.1216	0.72305	2	4	0.0732	0.495578	10	14	0
KEGG	KEGG_NATURAL_KILLER_CELL_MEDIATED_CYTOTOXICITY	137	99	14	2	22	34	66	0.3726	1	5	6	0.1905	0.495687	25	29	0
GOTERM	promoter binding	74	68	1	5	0	36	63	0.2506	0.821868	3	5	0.0663	0.495787	17	23	0
GOTERM	cellular membrane organization	58	55	1	1	1	32	55	0.7713	0.904377	3	2	0.0659	0.496547	14	19	0
KEGG	KEGG_SMALL_CELL_LUNG_CANCER	84	80	0	3	1	58	101	0.7771	0.908393	4	3	0.1833	0.496572	20	24	0
GOTERM	endoplasmic reticulum membrane	531	468	9	20	34	29	51	0.7224	0.905535	23	21	0.0589	0.49734	117	131	0
GOTERM	presynaptic membrane	34	32	0	2	0	154	280	0.4826	0.87283	2	2	0.082	0.499082	8	12	0
Ingenuity	Glucocorticoid.Receptor.Signaling	102	93	2	4	3	19	53	0.8495	1	5	3	0.3682	0.499114	23	25	0
GOTERM	inhibition of adenylate cyclase activity by G-protein signaling pathway	29	29	0	0	0	30	74	0.4281	0.874657	1	2	0.0792	0.500622	7	11	0
KEGG	KEGG_OXIDATIVE_PHOSPHORYLATION	135	110	20	3	2	11	23	0.4733	0.926153	6	6	0.1856	0.501978	28	32	0
Ingenuity	LPS.IL-1.Mediated.Inhibition.of.RXR.Function	59	54	1	2	2	39	62	0.7676	0.987104	3	2	0.3747	0.502396	14	15	0
GOTERM	positive regulation of MAPKKK cascade	30	29	0	0	1	16	45	0.4259	0.872539	1	2	0.0826	0.505265	7	11	0
GOTERM	peroxisomal membrane	41	39	0	2	0	29	40	0.5931	0.898597	2	2	0.0817	0.508708	10	14	0
KEGG	KEGG_BASAL_CELL_CARCINOMA	55	52	0	0	3	25	53	0.7389	0.90793	3	2	0.2031	0.510205	13	16	0
GOTERM	insulin receptor binding	31	29	0	1	1	74	97	0.0142	0.8149	1	5	0.0879	0.512315	7	11	0
GOTERM	androgen receptor binding	26	26	0	0	0	45	69	0.374	0.851123	1	2	0.0913	0.51273	7	10	0
BIOCARTA	RB_PATHWAY	13	13	0	0	0	19	51	0.4851	0.880701	1	1	0.4106	0.513387	3	4	0
PANTHER_BIOLOGICAL_PROCESS	Lysosome_transport	12	11	0	1	0	26	42	1	0.941352	1	0	0.1154	0.513618	3	5	0
GOTERM	nervous system development	376	341	2	17	16	34	116	0.2361	0.840446	17	20	0.064	0.513685	85	97	0
KEGG	KEGG_BUTANOATE_METABOLISM	34	31	0	1	2	31	40	0.4705	0.976444	2	2	0.2271	0.514029	8	10	0
GOTERM	positive regulation of endothelial cell migration	11	11	0	0	0	44	66	0.4335	0.861596	1	1	0.1101	0.514065	3	5	0
GOTERM	organic anion transport	13	11	0	1	1	23	46	1	0.950028	1	0	0.1119	0.514229	3	5	0
GOTERM	negative regulation of angiogenesis	25	23	0	2	0	22	75	0.695	0.899819	1	1	0.0931	0.514357	6	9	0
Ingenuity	Axonal.Guidance.Signaling	67	63	2	2	0	78	125	0.3901	1	3	4	0.4037	0.514598	16	17	0
PANTHER_MOLECULAR_FUNCTION	Transcription_cofactor	168	139	20	6	3	41	71	0.2586	0.894862	7	9	0.0862	0.514694	35	42	0
BIOCARTA	DNAFRAGMENT_PATHWAY	10	10	0	0	0	17	23	0.3895	0.932573	1	1	0.4643	0.515376	3	3	0
GOTERM	photoreceptor inner segment	11	11	0	0	0	15	41	0.4299	0.855278	1	1	0.1129	0.515926	3	5	0
GOTERM	positive regulation of fibroblast proliferation	27	26	0	1	0	16	57	0.3701	0.853207	1	2	0.0905	0.516527	7	10	0
GOTERM	hair follicle development	13	11	0	2	0	26	46	0.1013	0.694526	1	2	0.1174	0.516552	3	5	0
GOTERM	transcription elongation regulator activity	10	8	0	2	0	42	39	0.3428	0.811866	0	1	0.123	0.516764	2	4	0
BIOCARTA	CCR3_PATHWAY	23	21	1	1	0	81	165	0.2893	0.906838	1	2	0.4302	0.517275	5	6	0
KEGG	KEGG_RIBOSOME	88	78	2	5	3	4	6	0.5381	0.92355	4	4	0.2069	0.518063	20	23	0
BIOCARTA	RHO_PATHWAY	32	28	1	3	0	42	67	0.4097	0.909465	1	2	0.3955	0.518382	7	8	0
BIOCARTA	ARF_PATHWAY	17	17	0	0	0	35	51	1	1	1	0	0.4308	0.518436	4	5	0
BIOCARTA	PROTEASOME_PATHWAY	19	17	0	2	0	25	35	0.5804	0.96824	1	1	0.4258	0.518546	4	5	0
BIOCARTA	CK1_PATHWAY	17	17	0	0	0	31	130	0.2095	0.967736	1	2	0.4285	0.51953	4	5	0
BIOCARTA	NDKDYNAMIN_PATHWAY	19	17	1	0	1	59	85	0.5857	0.965041	1	1	0.4383	0.520834	4	5	0
PANTHER_BIOLOGICAL_PROCESS	mRNA_transcription	296	210	56	18	12	38	60	0.3494	1	11	12	0.0714	0.520981	53	62	0
BIOCARTA	CARM_ER_PATHWAY	35	32	0	3	0	41	113	0.8076	1	2	1	0.4044	0.521737	8	9	0
BIOCARTA	CTLA4_PATHWAY	21	17	4	0	0	35	44	0.5824	0.961101	1	1	0.4183	0.521983	4	5	0
KEGG	KEGG_AXON_GUIDANCE	129	120	0	5	4	101	157	0.1473	0.842232	6	9	0.2223	0.522901	30	34	0
BIOCARTA	TID_PATHWAY	19	17	2	0	0	35	54	1	1	1	0	0.4237	0.524565	4	5	0
Ingenuity	Neuregulin.Signaling	27	25	0	1	1	24	94	1	1	1	0	0.4388	0.52593	6	7	0
Ingenuity	GM-CSF.Signaling	23	21	1	1	0	58	81	0.2805	1	1	2	0.4368	0.527968	5	6	0
KEGG	KEGG_COLORECTAL_CANCER	62	61	0	1	0	53	97	0.816	0.931422	3	2	0.2384	0.528471	15	18	0
KEGG	KEGG_LONG_TERM_DEPRESSION	70	64	1	2	3	71	175	0.3891	0.96712	3	4	0.2309	0.528846	16	19	0
GOTERM	kinesin binding	11	11	0	0	0	50	62	1	0.952655	1	0	0.1145	0.529521	3	5	0
GOTERM	phosphatidylcholine biosynthetic process	14	11	0	3	0	31	32	0.4252	0.860163	1	1	0.1123	0.52963	3	5	0
GOTERM	nuclear heterochromatin	12	11	0	1	0	26	34	0.439	0.86806	1	1	0.1154	0.53011	3	5	0
KEGG	KEGG_VASCULAR_SMOOTH_MUSCLE_CONTRACTION	115	105	2	3	5	48	127	0.8983	0.968225	5	3	0.2191	0.530132	26	30	0
GOTERM	endoplasmic reticulum organization	11	11	0	0	0	73	79	0.1024	0.72541	1	2	0.1135	0.530915	3	5	0
KEGG	KEGG_OOCYTE_MEIOSIS	114	104	3	5	2	36	72	0.1498	0.817631	5	8	0.2107	0.534502	26	30	0
KEGG	KEGG_EPITHELIAL_CELL_SIGNALING_IN_HELICOBACTER_PYLORI_INFECTION	68	64	1	2	1	42	60	0.9599	0.988154	3	1	0.2271	0.534606	16	19	0
Panther	Mannose_metabolism	7	7	0	0	0	13	105	0.3042	0.991536	0	1	0.0754	0.535317	2	4	0
PANTHER_BIOLOGICAL_PROCESS	Constitutive_exocytosis	11	11	0	0	0	39	44	1	0.947147	1	0	0.1114	0.535608	3	5	0
KEGG	KEGG_GLYCOSAMINOGLYCAN_BIOSYNTHESIS_HEPARAN_SULFATE	26	25	0	1	0	52	122	0.7304	0.919863	1	1	0.2688	0.540538	6	8	0
KEGG	KEGG_PROTEASOME	48	42	6	0	0	16	27	0.3532	0.966706	2	3	0.233	0.541672	11	13	0
PANTHER_BIOLOGICAL_PROCESS	Other_neuronal_activity	136	120	5	7	4	38	139	0.7252	1	6	5	0.0836	0.543186	30	37	0
GOTERM	embryonic development	69	66	1	2	0	29	73	0.4165	0.875694	3	4	0.0847	0.545013	17	22	0
GOTERM	neuropeptide receptor activity	11	11	0	0	0	42	189	1	0.950121	1	0	0.1188	0.545223	3	5	0
GOTERM	protein amino acid ADP-ribosylation	22	20	0	0	2	33	67	0.2671	0.811878	1	2	0.1002	0.545375	5	8	0
GOTERM	lamellipodium assembly	14	14	0	0	0	116	193	0.1511	0.725248	1	2	0.107	0.545699	4	6	0
GOTERM	oxidoreductase activity, acting on single donors with incorporation of molecular oxygen, incorporation of two atoms of oxygen	53	46	1	6	0	37	69	0.0022	1	2	8	0.0819	0.546974	12	16	0
KEGG	KEGG_DRUG_METABOLISM_OTHER_ENZYMES	51	36	2	1	12	22	58	0.1019	0.798708	2	4	0.2665	0.547899	9	11	0
KEGG	KEGG_PPAR_SIGNALING_PATHWAY	69	65	0	2	2	20	42	0.6396	0.936291	3	3	0.249	0.548453	16	19	0
PANTHER_BIOLOGICAL_PROCESS	Peroxisome_transport	14	14	0	0	0	30	51	0.1573	0.79461	1	2	0.1136	0.551446	4	6	0
PANTHER_BIOLOGICAL_PROCESS	Protein_acetylation	29	27	1	1	0	27	52	0.3925	1	1	2	0.1094	0.551703	7	10	0
GOTERM	muscle organ development	93	84	0	7	2	32	86	0.4079	0.876451	4	5	0.0819	0.555249	21	27	0
GOTERM	phospholipid catabolic process	12	11	0	0	1	31	67	0.4292	0.856667	1	1	0.1207	0.555769	3	5	0
GOTERM	negative regulation of smooth muscle cell proliferation	14	14	0	0	0	12	20	0.1471	0.71484	1	2	0.1109	0.557228	4	6	0
GOTERM	phosphatase activity	16	14	0	2	0	48	102	0.5058	0.87751	1	1	0.1096	0.557287	4	6	0
PANTHER_MOLECULAR_FUNCTION	DNA-directed_RNA_polymerase	42	34	7	1	0	17	33	0.8344	0.98656	2	1	0.115	0.557931	9	12	0
GOTERM	clathrin coated vesicle membrane	11	11	0	0	0	61	140	1	0.949754	1	0	0.1202	0.558161	3	5	0
GOTERM	MHC class I protein complex	22	11	8	0	3	7	9	0.1005	0.681161	1	2	0.1171	0.558192	3	5	0
GOTERM	viral genome replication	13	11	0	1	1	26	67	0.0139	1	1	3	0.1146	0.558862	3	5	0
GOTERM	negative regulation of axonogenesis	14	14	0	0	0	40	81	0.5077	0.878767	1	1	0.1117	0.558867	4	6	0
GOTERM	cellular response to hormone stimulus	17	17	0	0	0	57	142	0.2073	0.792657	1	2	0.105	0.559043	4	7	0
GOTERM	regulation of axonogenesis	14	14	0	0	0	26	71	0.5159	0.878583	1	1	0.113	0.559056	4	6	0
GOTERM	positive regulation of vasoconstriction	14	14	0	0	0	24	43	1	0.96976	1	0	0.1142	0.560048	4	6	0
GOTERM	anatomical structure morphogenesis	103	94	4	4	1	20	48	0.7003	0.902612	5	4	0.0812	0.560172	24	30	0
GOTERM	rhythmic process	14	14	0	0	0	46	143	0.1566	0.714912	1	2	0.1111	0.560228	4	6	0
BIOCARTA	CHEMICAL_PATHWAY	22	22	0	0	0	43	99	1	1	1	0	0.476	0.560736	6	6	0
GOTERM	negative regulation of endothelial cell proliferation	15	14	0	0	1	17	92	1	0.967875	1	0	0.1131	0.560888	4	6	0
BIOCARTA	MITOCHONDRIA_PATHWAY	21	18	0	2	1	25	39	0.6054	0.964469	1	1	0.4852	0.561804	5	5	0
BIOCARTA	CALCINEURIN_PATHWAY	19	18	1	0	0	59	130	0.2261	1	1	2	0.4814	0.561824	5	5	0
BIOCARTA	ALK_PATHWAY	37	37	0	0	0	55	70	0.5654	0.967813	2	2	0.4527	0.561981	9	10	0
BIOCARTA	INTEGRIN_PATHWAY	38	37	1	0	0	55	76	0.8525	1	2	1	0.4453	0.562528	9	10	0
BIOCARTA	SPPA_PATHWAY	22	22	0	0	0	91	152	1	1	1	0	0.4781	0.56333	6	6	0
BIOCARTA	EIF_PATHWAY	16	14	0	2	0	16	48	0.0276	0.4967	1	3	0.4799	0.563969	4	4	0
BIOCARTA	PTEN_PATHWAY	18	18	0	0	0	62	73	0.6031	0.968923	1	1	0.4802	0.564735	5	5	0
GOTERM	regulation of blood pressure	52	47	0	4	1	15	40	0.9081	0.971415	2	1	0.1031	0.565957	12	16	0
GOTERM	cytoskeletal protein binding	40	40	0	0	0	63	98	0.5957	0.9002	2	2	0.1069	0.566166	10	14	0
GOTERM	aspartic-type endopeptidase activity	18	17	1	0	0	12	31	0.0095	1	1	4	0.1074	0.566367	4	7	0
GOTERM	adult locomotory behavior	28	27	1	0	0	27	101	0.3926	0.861788	1	2	0.1105	0.567379	7	10	0
GOTERM	response to cAMP	39	37	0	2	0	18	51	1	0.999379	2	0	0.1039	0.56773	9	13	0
GOTERM	small nuclear ribonucleoprotein complex	17	17	0	0	0	14	25	0.5733	0.880369	1	1	0.1124	0.568242	4	7	0
GOTERM	ATP synthesis coupled proton transport	30	27	2	1	0	22	32	0.394	0.860575	1	2	0.111	0.56927	7	10	0
Ingenuity	Natural.Killer.Cell.Signaling	26	22	1	0	3	14	34	0.6735	1	1	1	0.4767	0.569798	6	6	0
GOTERM	transcription factor complex	139	135	1	1	2	27	66	0.1307	0.802459	7	10	0.0849	0.570682	34	41	0
GOTERM	interspecies interaction between organisms	287	257	9	10	11	34	55	0.5175	0.887811	13	13	0.0828	0.570882	64	74	0
GOTERM	fatty acid metabolic process	74	70	0	1	3	34	49	0.4763	0.879447	4	4	0.0872	0.570887	18	23	0
GOTERM	post-embryonic development	50	50	0	0	0	39	76	0.4584	0.875452	3	3	0.0928	0.571186	13	17	0
GOTERM	zinc ion transport	24	24	0	0	0	28	62	0.335	0.849744	1	2	0.1197	0.571871	6	9	0
GOTERM	forebrain development	51	47	1	2	1	25	58	0.6904	0.904868	2	2	0.1076	0.571901	12	16	0
GOTERM	positive regulation of cell growth	33	30	2	1	0	14	42	0.442	0.876887	2	2	0.1063	0.57199	8	11	0
Panther	PDGF_signaling_pathway	52	44	0	6	2	51	104	0.3767	0.955154	2	3	0.1152	0.575464	11	15	0
PANTHER_MOLECULAR_FUNCTION	Hsp_70_family_chaperone	15	12	3	0	0	17	24	0.1165	0.680607	1	2	0.1615	0.575561	3	5	0
PANTHER_BIOLOGICAL_PROCESS	Protein_complex_assembly	68	56	11	1	0	21	38	0.0609	0.731767	3	6	0.1386	0.577227	14	18	0
GOTERM	magnesium ion binding	157	147	1	8	1	43	84	0.445	0.877084	7	8	0.0973	0.578825	37	44	0
GOTERM	receptor signaling protein activity	35	34	0	1	0	36	75	0.2351	0.82233	2	3	0.1181	0.579039	9	12	0
PANTHER_BIOLOGICAL_PROCESS	Neurogenesis	587	484	35	21	47	35	130	0.1114	0.8156	24	30	0.1099	0.5792	121	132	0
GOTERM	cellular response to insulin stimulus	37	37	0	0	0	42	92	0.2797	0.837198	2	3	0.1162	0.57949	9	13	0
PANTHER_MOLECULAR_FUNCTION	Chaperone	45	28	11	5	1	19	33	0.159	0.797688	1	3	0.1372	0.579505	7	10	0
GOTERM	nucleic acid binding	293	217	36	25	15	33	59	0.0415	0.734397	11	17	0.0915	0.579744	54	63	0
GOTERM	nuclear speck	114	107	3	3	1	31	59	0.0374	0.702298	5	10	0.0993	0.579744	27	33	0
GOTERM	phosphoprotein phosphatase inhibitor activity	22	18	3	1	0	61	107	1	0.979304	1	0	0.1347	0.580208	5	7	0
GOTERM	SMAD protein signal transduction	10	9	0	1	0	55	72	1	0.919365	0	0	0.1584	0.580327	2	4	0
GOTERM	phosphoinositide phosphorylation	15	15	0	0	0	77	100	0.17	0.76404	1	2	0.1377	0.580491	4	6	0
GOTERM	positive regulation of interferon-gamma biosynthetic process	11	9	0	2	0	8	11	1	0.925314	0	0	0.1583	0.580502	2	4	0
GOTERM	cellular process	17	15	1	1	0	67	68	1	0.972165	1	0	0.1426	0.580669	4	6	0
GOTERM	G-protein-coupled receptor binding	22	21	0	1	0	7	28	0.0865	0.714152	1	3	0.1301	0.580929	5	8	0
GOTERM	transmembrane receptor protein tyrosine phosphatase activity	18	18	0	0	0	184	409	0.6055	0.885035	1	1	0.1403	0.581002	5	7	0
GOTERM	T cell receptor complex	12	12	0	0	0	29	43	1	0.962224	1	0	0.1533	0.581065	3	5	0
BIOCARTA	MONOCYTE_PATHWAY	11	11	0	0	0	43	45	0.4314	0.895788	1	1	0.5385	0.58176	3	3	0
GOTERM	tissue homeostasis	10	9	1	0	0	87	136	0.3673	0.839028	0	1	0.161	0.582178	2	4	0
GOTERM	metal ion transmembrane transporter activity	16	15	0	1	0	21	66	0.5273	0.876699	1	1	0.144	0.58221	4	6	0
GOTERM	cholesterol metabolic process	57	51	0	2	4	25	53	0.2572	0.823286	3	4	0.1154	0.582276	13	17	0
PANTHER_MOLECULAR_FUNCTION	Ribonucleoprotein	96	62	31	2	1	19	46	0.2017	0.916321	3	5	0.1183	0.582466	16	20	0
GOTERM	cofactor binding	18	18	0	0	0	36	115	0.6051	0.884837	1	1	0.1392	0.582512	5	7	0
GOTERM	heat shock protein binding	62	61	0	1	0	23	54	0.9575	0.998045	3	1	0.1087	0.582809	15	20	0
GOTERM	regulation of transcription, DNA-dependent	1102	826	52	44	180	21	54	0.232	0.840608	41	45	0.0864	0.582867	207	220	0
GOTERM	clathrin-coated vesicle	18	18	0	0	0	77	80	1	0.979171	1	0	0.1395	0.583104	5	7	0
GOTERM	nBAF complex	12	12	0	0	0	43	81	0.462	0.869078	1	1	0.1517	0.583499	3	5	0
GOTERM	insulin receptor substrate binding	12	12	0	0	0	89	109	0.1158	0.730943	1	2	0.1538	0.584019	3	5	0
GOTERM	release of cytochrome c from mitochondria	21	21	0	0	0	12	33	0.6722	0.896989	1	1	0.1272	0.584425	5	8	0
KEGG	KEGG_TYROSINE_METABOLISM	42	37	0	2	3	21	32	0.2791	0.989806	2	3	0.3077	0.584552	9	11	0
GOTERM	gamete generation	17	12	0	5	0	63	70	1	0.963776	1	0	0.1549	0.584668	3	5	0
GOTERM	DNA-dependent DNA replication	15	15	0	0	0	19	38	0.5376	0.874908	1	1	0.1457	0.584925	4	6	0
GOTERM	cellular response to extracellular stimulus	15	15	0	0	0	11	39	0.5343	0.875897	1	1	0.1432	0.584952	4	6	0
GOTERM	adult heart development	10	9	0	0	1	26	73	1	0.92458	0	0	0.1614	0.585314	2	4	0
KEGG	KEGG_ALZHEIMERS_DISEASE	169	150	13	4	2	15	65	0.4782	0.930675	8	8	0.2728	0.585572	38	41	0
GOTERM	acetylcholine receptor activity	13	12	0	0	1	17	26	0.1129	0.730108	1	2	0.1512	0.585763	3	5	0
KEGG	KEGG_PANCREATIC_CANCER	70	66	0	4	0	57	77	0.9681	0.98338	3	1	0.2773	0.585916	17	19	0
GOTERM	induction of apoptosis via death domain receptors	14	12	1	1	0	21	36	0.4678	0.868782	1	1	0.1533	0.586153	3	5	0
GOTERM	mismatch repair	22	18	3	1	0	40	61	0.5925	0.883528	1	1	0.1363	0.58621	5	7	0
KEGG	KEGG_TYPE_II_DIABETES_MELLITUS	47	44	1	1	1	60	107	1	0.995012	2	0	0.2857	0.586449	11	13	0
GOTERM	pyridine nucleotide biosynthetic process	12	12	0	0	0	32	57	0.4538	0.866859	1	1	0.1521	0.587072	3	5	0
GOTERM	protease binding	22	22	0	0	0	13	42	0.0955	0.731104	1	3	0.1593	0.587496	6	8	0
GOTERM	protein serine/threonine kinase activity	337	306	5	17	9	56	100	0.8411	0.969069	15	12	0.0993	0.587511	77	86	0
GOTERM	HOPS complex	12	12	0	0	0	28	50	1	0.96296	1	0	0.1604	0.587565	3	5	0
PANTHER_MOLECULAR_FUNCTION	Acetyltransferase	84	76	5	3	0	41	66	0.5328	1	4	4	0.116	0.587694	19	24	0
GOTERM	vacuole	11	9	1	1	0	11	31	1	0.919485	0	0	0.1667	0.587738	2	4	0
GOTERM	protein domain specific binding	96	88	1	7	0	31	61	0.438	0.87321	4	5	0.1335	0.588421	22	27	0
GOTERM	positive regulation of tyrosine phosphorylation of Stat5 protein	10	9	0	0	1	9	68	0.074	0.721697	0	2	0.1669	0.588444	2	4	0
GOTERM	multicellular organismal development	904	784	10	46	64	25	74	0.2319	0.839339	39	43	0.0913	0.588468	196	209	0
GOTERM	positive regulation of ubiquitin-protein ligase activity during mitotic cell cycle	65	62	2	1	0	17	33	0.3754	0.870634	3	4	0.1146	0.588568	16	20	0
PANTHER_BIOLOGICAL_PROCESS	Gametogenesis	53	25	10	18	0	38	54	0.3615	1	1	2	0.145	0.588642	6	9	0
GOTERM	lens development in camera-type eye	12	9	0	1	2	6	11	0.0698	0.720303	0	2	0.1679	0.589319	2	4	0
PANTHER_BIOLOGICAL_PROCESS	Antioxidation_and_free_radical_removal	38	32	3	1	2	12	36	0.212	0.803547	2	3	0.1461	0.58933	8	11	0
GOTERM	protein C-terminus binding	136	128	1	6	1	35	92	0.7753	0.911963	6	5	0.1269	0.589458	32	38	0
KEGG	KEGG_GLYCEROLIPID_METABOLISM	49	44	1	3	1	34	84	0.8956	0.944869	2	1	0.303	0.590044	11	13	0
GOTERM	small GTPase regulator activity	28	25	0	2	1	64	117	0.122	0.719085	1	3	0.1451	0.590089	6	9	0
GOTERM	zinc ion transmembrane transporter activity	12	12	0	0	0	22	45	0.4629	0.86666	1	1	0.1519	0.590218	3	5	0
GOTERM	soluble fraction	296	278	3	10	5	24	56	0.2108	0.81998	14	17	0.1177	0.590282	70	78	0
GOTERM	mRNA processing	246	225	12	7	2	22	49	0.0033	0.815325	11	21	0.1284	0.590332	56	64	0
KEGG	KEGG_GLYCEROPHOSPHOLIPID_METABOLISM	77	71	2	2	2	37	69	0.8786	0.950097	4	2	0.3077	0.59039	18	20	0
GOTERM	cytosolic small ribosomal subunit	38	35	1	2	0	4	5	0.5314	0.877902	2	2	0.1401	0.590405	9	12	0
KEGG	KEGG_ENDOCYTOSIS	183	170	10	3	0	44	87	0.4791	0.924207	9	9	0.2882	0.590656	43	46	0
KEGG	KEGG_HEDGEHOG_SIGNALING_PATHWAY	56	52	0	1	3	31	65	0.733	0.911866	3	2	0.2949	0.590721	13	15	0
GOTERM	lipid catabolic process	93	84	1	1	7	29	63	0.93	0.994827	4	2	0.1315	0.591076	21	26	0
GOTERM	positive regulation of glucose import	22	22	0	0	0	33	110	0.6748	0.897181	1	1	0.1618	0.59134	6	8	0
GOTERM	endoplasmic reticulum lumen	74	70	2	0	2	26	39	0.4692	0.878147	4	4	0.1313	0.591453	18	22	0
GOTERM	histone acetyltransferase activity	38	35	2	1	0	41	84	0.832	0.910891	2	1	0.1404	0.591718	9	12	0
GOTERM	positive regulation of cAMP biosynthetic process	22	22	0	0	0	12	27	0.2976	0.836064	1	2	0.1593	0.591864	6	8	0
GOTERM	response to heat	45	42	3	0	0	13	37	0.1601	0.800979	2	4	0.1461	0.591941	11	14	0
GOTERM	phagocytosis	25	25	0	0	0	30	44	1	0.994958	1	0	0.1488	0.59196	6	9	0
GOTERM	amino acid transmembrane transporter activity	28	25	0	3	0	41	47	0.7188	0.906115	1	1	0.1522	0.592891	6	9	0
GOTERM	potassium channel activity	32	32	0	0	0	39	111	0.813	0.906405	2	1	0.1493	0.592897	8	11	0
GOTERM	microtubule	237	219	4	9	5	38	89	0.2936	0.851793	11	13	0.1046	0.592944	55	63	0
GOTERM	lyase activity	96	91	0	3	2	23	44	0.9433	0.997592	5	2	0.1201	0.593004	23	28	0
GOTERM	endoplasmic reticulum	895	801	14	33	47	28	55	0.4665	0.881753	40	40	0.1142	0.593245	200	212	0
GOTERM	NAD+ ADP-ribosyltransferase activity	26	25	0	0	1	37	52	0.3573	0.842584	1	2	0.1441	0.59334	6	9	0
GOTERM	dopamine metabolic process	10	9	0	1	0	50	234	1	0.928574	0	0	0.1693	0.593388	2	4	0
KEGG	KEGG_ALPHA_LINOLENIC_ACID_METABOLISM	19	16	1	0	2	21	34	1	0.961019	1	0	0.3706	0.593411	4	5	0
GOTERM	protein ubiquitination	82	80	1	1	0	41	62	0.768	0.90426	4	3	0.1217	0.59344	20	25	0
GOTERM	post-Golgi vesicle-mediated transport	40	38	1	1	0	37	57	0.8595	0.917434	2	1	0.1319	0.593536	10	13	0
KEGG	KEGG_PHENYLALANINE_METABOLISM	18	16	0	2	0	20	29	0.1946	0.829425	1	2	0.3698	0.59377	4	5	0
GOTERM	Ras protein signal transduction	67	66	0	0	1	43	64	0.4253	0.878149	3	4	0.1229	0.593848	17	21	0
GOTERM	positive regulation of transcription, DNA-dependent	117	116	1	0	0	38	73	0.219	0.815815	6	8	0.1093	0.593864	29	35	0
GOTERM	proteasome complex	56	53	2	1	0	20	38	0.4911	0.87295	3	3	0.1462	0.594103	13	17	0
GOTERM	cell-cell signaling	243	213	3	10	17	12	45	0.0637	0.690884	11	16	0.1165	0.594146	53	61	0
GOTERM	ruffle organization	9	9	0	0	0	32	59	1	0.929069	0	0	0.1669	0.594277	2	4	0
GOTERM	histone H2A acetylation	12	12	0	0	0	28	49	0.4553	0.867354	1	1	0.1587	0.59444	3	5	0
KEGG	KEGG_DNA_REPLICATION	36	34	0	2	0	23	42	0.5074	0.92819	2	2	0.3355	0.595023	9	10	0
GOTERM	sarcolemma	57	55	0	2	0	36	123	0.7673	0.905045	3	2	0.1225	0.595027	14	18	0
KEGG	KEGG_HEMATOPOIETIC_CELL_LINEAGE	88	75	11	0	2	20	33	0.7388	0.91687	4	3	0.3153	0.595204	19	21	0
GOTERM	caspase activator activity	15	15	0	0	0	49	64	0.5399	0.873573	1	1	0.148	0.595239	4	6	0
GOTERM	signal transduction	1921	1431	81	70	339	24	76	0.2165	0.838916	72	75	0.1311	0.595497	358	367	0
GOTERM	response to starvation	10	9	0	1	0	15	56	0.0698	0.708671	0	2	0.1664	0.595498	2	4	0
GOTERM	hormone binding	13	12	0	1	0	18	65	0.4616	0.874075	1	1	0.1634	0.595542	3	5	0
GOTERM	membrane depolarization	16	16	0	0	0	24	79	0.5524	0.878093	1	1	0.1916	0.595696	4	6	0
GOTERM	positive regulation of smooth muscle cell proliferation	28	25	2	1	0	37	120	0.724	0.905339	1	1	0.1453	0.595763	6	9	0
GOTERM	protein complex assembly	102	98	2	2	0	40	82	0.8778	0.970877	5	3	0.1225	0.595851	25	30	0
GOTERM	lipoprotein metabolic process	19	15	1	0	3	20	31	0.539	0.87318	1	1	0.15	0.596068	4	6	0
GOTERM	death receptor binding	10	9	0	1	0	17	25	1	0.924338	0	0	0.1657	0.596448	2	4	0
GOTERM	female gamete generation	15	12	0	3	0	21	64	0.1209	0.700305	1	2	0.1589	0.59648	3	5	0
GOTERM	nuclear body	16	16	0	0	0	45	76	1	0.976825	1	0	0.1911	0.596581	4	6	0
GOTERM	Cajal body	41	38	1	2	0	20	58	0.5747	0.888683	2	2	0.134	0.596704	10	13	0
GOTERM	DNA-directed RNA polymerase activity	38	36	1	1	0	16	26	0.5438	0.877547	2	2	0.1674	0.596987	9	12	0
GOTERM	proteasome core complex	14	12	2	0	0	15	22	0.1197	0.704681	1	2	0.157	0.597279	3	5	0
KEGG	KEGG_ERBB_SIGNALING_PATHWAY	87	82	1	3	1	79	142	0.5948	0.938273	4	4	0.2921	0.597324	21	23	0
GOTERM	oocyte maturation	12	12	0	0	0	38	73	0.4708	0.869096	1	1	0.1585	0.597362	3	5	0
GOTERM	N-acetyltransferase activity	21	19	0	2	0	16	25	0.2426	0.823381	1	2	0.1774	0.597397	5	7	0
GOTERM	regulation of action potential in neuron	12	12	0	0	0	59	195	0.4543	0.865348	1	1	0.1609	0.597471	3	5	0
PANTHER_BIOLOGICAL_PROCESS	Pyrimidine_metabolism	42	38	1	1	2	22	54	0.8594	0.956207	2	1	0.136	0.597587	10	13	0
GOTERM	response to estradiol stimulus	53	53	0	0	0	19	47	0.2701	0.834775	3	4	0.1476	0.597599	13	17	0
GOTERM	social behavior	16	12	0	3	1	21	104	0.47	0.873346	1	1	0.1548	0.597741	3	5	0
GOTERM	intracellular	1911	1441	87	86	297	27	67	0.155	0.835319	72	77	0.1235	0.59789	360	370	0
GOTERM	sarcoplasmic reticulum membrane	16	16	0	0	0	27	150	1	0.97795	1	0	0.1913	0.597904	4	6	0
GOTERM	endocytic vesicle	27	26	0	1	0	59	88	0.7333	0.906334	1	1	0.1737	0.597923	7	9	0
GOTERM	acyltransferase activity	139	122	6	9	2	28	47	0.2604	0.838529	6	8	0.1398	0.597931	31	36	0
PANTHER_MOLECULAR_FUNCTION	Membrane_traffic_protein	60	52	3	2	3	40	106	0.4904	0.956875	3	3	0.1311	0.597958	13	17	0
GOTERM	integral to plasma membrane	1002	852	32	40	78	28	82	0.8908	0.994725	43	35	0.0999	0.597979	213	226	0
GOTERM	synaptic transmission, cholinergic	13	12	0	0	1	14	15	0.1231	0.695355	1	2	0.1611	0.598011	3	5	0
GOTERM	caspase inhibitor activity	10	9	0	1	0	7	37	1	0.919128	0	0	0.1634	0.598102	2	4	0
PANTHER_MOLECULAR_FUNCTION	DNA_helicase	76	62	11	3	0	55	78	0.0096	0.597067	3	8	0.1223	0.598244	16	20	0
GOTERM	negative regulation of caspase activity	16	16	0	0	0	12	27	0.1862	0.783266	1	2	0.1828	0.598252	4	6	0
PANTHER_BIOLOGICAL_PROCESS	mRNA_transcription_initiation	73	51	17	4	1	40	78	0.108	0.762874	3	5	0.113	0.598332	13	17	0
GOTERM	unfolded protein binding	114	105	6	3	0	18	33	0.7757	0.910711	5	4	0.1143	0.59839	26	32	0
GOTERM	positive regulation of nitric oxide biosynthetic process	21	19	1	1	0	16	58	1	0.97907	1	0	0.1827	0.598641	5	7	0
GOTERM	axon terminus	12	12	0	0	0	38	67	0.1186	0.717641	1	2	0.155	0.59867	3	5	0
GOTERM	guanyl-nucleotide exchange factor activity	119	111	0	7	1	115	148	0.0995	0.737686	6	9	0.1484	0.599022	28	33	0
GOTERM	very-low-density lipoprotein particle	20	12	1	1	6	16	16	0.4567	0.86169	1	1	0.1597	0.599042	3	5	0
GOTERM	positive regulation of calcium ion transport	9	9	0	0	0	24	45	1	0.929933	0	0	0.1677	0.599063	2	4	0
GOTERM	apoptosis	455	422	7	12	14	29	70	0.6957	0.910351	21	19	0.131	0.599108	106	115	0
GOTERM	response to lipopolysaccharide	76	71	2	2	1	15	39	0.4754	0.880061	4	4	0.1546	0.59921	18	22	0
GOTERM	PML body	33	32	0	1	0	48	61	0.8052	0.9055	2	1	0.1578	0.599241	8	11	0
GOTERM	carbohydrate biosynthetic process	17	16	0	1	0	82	157	0.5632	0.873196	1	1	0.185	0.599356	4	6	0
GOTERM	inositol or phosphatidylinositol kinase activity	12	12	0	0	0	65	63	0.1215	0.704627	1	2	0.1596	0.599891	3	5	0
GOTERM	retrograde transport, endosome to Golgi	18	15	3	0	0	49	100	0.5501	0.876533	1	1	0.1546	0.599892	4	6	0
GOTERM	response to light stimulus	12	12	0	0	0	6	31	0.1209	0.709869	1	2	0.1549	0.599914	3	5	0
PANTHER_MOLECULAR_FUNCTION	Other_miscellaneous_function_protein	427	353	35	20	19	29	64	0.0435	0.661279	18	25	0.1402	0.599994	88	97	0
GOTERM	RNA elongation from RNA polymerase II promoter	48	46	1	1	0	19	35	0.1955	0.822286	2	4	0.1548	0.600023	12	15	0
GOTERM	transforming growth factor beta receptor signaling pathway	54	50	0	3	1	35	68	0.1025	0.722577	3	5	0.1586	0.600031	13	16	0
GOTERM	collagen	22	19	2	1	0	150	144	1	0.980505	1	0	0.1802	0.600048	5	7	0
PANTHER_BIOLOGICAL_PROCESS	Heart_development	51	45	4	0	2	40	90	0.0052	0.38515	2	7	0.1303	0.600075	11	15	0
GOTERM	blood circulation	47	46	0	0	1	24	57	0.9082	0.970086	2	1	0.1558	0.600095	12	15	0
GOTERM	SWI/SNF complex	15	15	0	0	0	38	92	0.5402	0.875529	1	1	0.1507	0.600205	4	6	0
BIOCARTA	GATA3_PATHWAY	16	15	0	0	1	31	69	0.1715	0.954285	1	2	0.5388	0.600422	4	4	0
BIOCARTA	IL17_PATHWAY	17	15	2	0	0	12	25	1	1	1	0	0.5337	0.600665	4	4	0
GOTERM	circadian rhythm	29	29	0	0	0	33	86	0.4217	0.871874	1	2	0.1606	0.600698	7	10	0
GOTERM	aldo-keto reductase activity	10	9	0	0	1	14	18	0.3668	0.836717	0	1	0.1662	0.600701	2	4	0
BIOCARTA	TGFB_PATHWAY	19	19	0	0	0	87	81	1	1	1	0	0.5296	0.600936	5	5	0
GOTERM	glutamate receptor activity	12	12	0	0	0	281	433	0.4601	0.872905	1	1	0.161	0.601343	3	5	0
BIOCARTA	AKAPCENTROSOME_PATHWAY	15	15	0	0	0	53	113	0.18	0.8694	1	2	0.5367	0.601423	4	4	0
BIOCARTA	DC_PATHWAY	22	19	0	1	2	7	11	0.6229	0.969957	1	1	0.5381	0.601437	5	5	0
GOTERM	Golgi cisterna membrane	68	64	2	0	2	50	66	0.2126	0.819395	3	5	0.15	0.60145	16	20	0
GOTERM	positive regulation of neuron apoptosis	17	16	1	0	0	20	69	0.1851	0.783977	1	2	0.1877	0.601508	4	6	0
GOTERM	oxidoreductase activity, acting on paired donors, with incorporation or reduction of molecular oxygen	16	16	0	0	0	28	42	0.5608	0.873828	1	1	0.1888	0.601628	4	6	0
GOTERM	nuclear-transcribed mRNA catabolic process, nonsense-mediated decay	30	29	0	1	0	36	65	0.1733	0.802408	1	3	0.163	0.602074	7	10	0
BIOCARTA	TOB1_PATHWAY	21	19	2	0	0	24	49	1	1	1	0	0.5317	0.602212	5	5	0
GOTERM	Golgi apparatus	809	738	9	31	31	40	82	0.6734	0.907178	37	34	0.1342	0.602595	185	195	0
GOTERM	positive regulation of protein amino acid phosphorylation	27	26	1	0	0	47	73	0.3805	0.857765	1	2	0.1777	0.604171	7	9	0
PANTHER_BIOLOGICAL_PROCESS	Cell_cycle_control	418	345	41	14	18	27	72	0.437	1	17	18	0.1279	0.6049	86	95	0
GOTERM	connexon complex	21	16	1	1	3	6	11	0.1899	0.794415	1	2	0.1914	0.60565	4	6	0
GOTERM	response to inorganic substance	16	16	0	0	0	29	45	0.5577	0.874466	1	1	0.1938	0.606676	4	6	0
GOTERM	platelet-derived growth factor receptor binding	11	10	0	1	0	34	65	0.3999	0.845042	1	1	0.2126	0.606842	3	4	0
GOTERM	negative regulation of DNA replication	17	16	0	1	0	21	31	1	0.977855	1	0	0.1971	0.607046	4	6	0
Panther	Glycolysis	14	12	0	2	0	15	22	0.4696	0.91119	1	1	0.1639	0.607263	3	5	0
GOTERM	endosome to lysosome transport	14	13	1	0	0	23	37	1	0.966393	1	0	0.2073	0.607986	3	5	0
GOTERM	cortical actin cytoskeleton organization	13	13	0	0	0	35	89	0.485	0.870657	1	1	0.2078	0.608073	3	5	0
GOTERM	MAP kinase activity	14	13	0	0	1	47	87	1	0.96512	1	0	0.2045	0.608201	3	5	0
GOTERM	replication fork	10	10	0	0	0	30	45	1	0.931609	1	0	0.22	0.608614	3	4	0
GOTERM	mRNA polyadenylation	11	10	0	1	0	37	67	0.0891	0.705491	1	2	0.2214	0.609023	3	4	0
GOTERM	oligodendrocyte development	13	13	0	0	0	10	34	0.4789	0.8708	1	1	0.2083	0.609304	3	5	0
GOTERM	establishment of protein localization	12	10	0	2	0	39	76	0.4014	0.844059	1	1	0.2214	0.609489	3	4	0
GOTERM	negative regulation of transcription factor activity	29	26	0	3	0	27	57	0.7277	0.903986	1	1	0.1771	0.609971	7	9	0
GOTERM	calmodulin-dependent protein kinase activity	14	13	0	1	0	62	123	1	0.96489	1	0	0.206	0.610105	3	5	0
GOTERM	response to zinc ion	16	16	0	0	0	25	30	0.5557	0.874025	1	1	0.1996	0.610677	4	6	0
PANTHER_MOLECULAR_FUNCTION	ATP_synthase	20	16	3	1	0	15	30	1	0.989293	1	0	0.1916	0.610826	4	6	0
GOTERM	transmembrane receptor activity	117	97	5	7	8	16	50	0.8694	0.969437	5	3	0.1596	0.610952	24	29	0
GOTERM	striated muscle contraction	11	10	0	1	0	48	101	1	0.937917	1	0	0.2161	0.611367	3	4	0
GOTERM	nuclear chromatin	14	13	1	0	0	16	22	1	0.966111	1	0	0.2031	0.611372	3	5	0
GOTERM	transcription elongation factor complex	13	13	0	0	0	50	66	0.493	0.878373	1	1	0.2116	0.611552	3	5	0
GOTERM	positive regulation of smooth muscle contraction	13	13	0	0	0	20	50	1	0.96446	1	0	0.2025	0.611983	3	5	0
GOTERM	cellular respiration	10	10	0	0	0	67	79	1	0.937961	1	0	0.2248	0.612002	3	4	0
GOTERM	odontogenesis of dentine-containing tooth	36	33	0	2	1	27	58	0.8147	0.904457	2	1	0.1789	0.612005	8	11	0
GOTERM	activation of protein kinase C activity by G-protein coupled receptor protein signaling pathway	34	33	0	1	0	35	111	1	0.998146	2	0	0.1762	0.612339	8	11	0
GOTERM	helicase activity	112	101	3	6	2	43	72	0.3916	0.870543	5	6	0.1568	0.612439	25	30	0
GOTERM	cell projection	84	79	1	4	0	50	107	0.758	0.904782	4	3	0.1615	0.612496	20	24	0
GOTERM	positive regulation of protein secretion	13	13	0	0	0	23	47	0.4947	0.875664	1	1	0.214	0.612681	3	5	0
GOTERM	G1 phase of mitotic cell cycle	10	7	1	2	0	16	51	1	0.913319	0	0	0.2392	0.613131	2	3	0
GOTERM	regulation of apoptosis	117	105	2	3	7	23	46	0.4207	0.879825	5	6	0.1594	0.61344	26	31	0
Ingenuity	Ephrin.Receptor.Signaling	36	35	1	0	0	100	125	0.8376	0.996391	2	1	0.5348	0.613792	9	9	0
Ingenuity	Cell.Cycle.G1.S.Checkpoint.Regulation	18	16	0	1	1	43	131	1	1	1	0	0.5934	0.614066	4	4	0
PANTHER_BIOLOGICAL_PROCESS	mRNA_splicing	214	171	36	4	3	22	45	0.1451	0.788659	9	12	0.1138	0.614451	43	50	0
Ingenuity	Acute.Phase.Response.Signaling	75	68	3	3	1	19	42	0.6665	0.987698	3	3	0.5467	0.614657	17	17	0
PANTHER_BIOLOGICAL_PROCESS	Neurotransmitter_release	107	90	11	6	0	80	160	0.6624	1	5	4	0.1129	0.6148	23	28	0
Panther	P53_pathway_feedback_loops_1	4	4	0	0	0	59	100	1	0.842538	0	0	0.2595	0.615253	1	2	0
KEGG	KEGG_INOSITOL_PHOSPHATE_METABOLISM	54	53	0	1	0	57	115	0.9358	0.972628	3	1	0.343	0.615366	13	15	0
PANTHER_BIOLOGICAL_PROCESS	Regulation_of_nucleoside,_nucleotide_metabolism	15	13	0	2	0	47	69	1	0.94344	1	0	0.1989	0.616389	3	5	0
GOTERM	transcription from RNA polymerase III promoter	13	13	0	0	0	19	24	0.4855	0.8739	1	1	0.2118	0.616617	3	5	0
BIOCARTA	IL1R_PATHWAY	33	31	1	1	0	31	43	0.7911	1	2	1	0.5336	0.617464	8	8	0
PANTHER_MOLECULAR_FUNCTION	Guanyl-nucleotide_exchange_factor	138	124	8	6	0	111	144	0.4256	0.981903	6	7	0.1267	0.61781	31	37	0
Ingenuity	BMP.Signaling.pathway	25	24	0	1	0	74	87	1	1	1	0	0.5718	0.619027	6	6	0
PANTHER_BIOLOGICAL_PROCESS	Lipid_and_fatty_acid_binding	27	16	8	0	3	8	25	1	0.93989	1	0	0.1895	0.619302	4	6	0
GOTERM	hormone biosynthetic process	10	10	0	0	0	29	92	0.4069	0.840037	1	1	0.2203	0.620553	3	4	0
Panther	Proline_biosynthesis	4	4	0	0	0	5	11	1	0.839303	0	0	0.2582	0.621006	1	2	0
GOTERM	body fluid secretion	10	10	0	0	0	13	21	0.399	0.84406	1	1	0.2192	0.621012	3	4	0
BIOCARTA	IL5_PATHWAY	10	8	2	0	0	8	15	0.334	0.930477	0	1	0.6303	0.621132	2	2	0
GOTERM	UV protection	10	10	0	0	0	25	22	0.0857	0.702882	1	2	0.2272	0.621133	3	4	0
Ingenuity	LXR.RXR.Activation	40	35	1	0	4	20	37	0.5276	1	2	2	0.5266	0.621418	9	9	0
PANTHER_MOLECULAR_FUNCTION	Phosphodiesterase	39	36	2	1	0	79	179	0.5447	1	2	2	0.1677	0.621891	9	12	0
GOTERM	cell proliferation	294	267	4	13	10	25	59	0.4539	0.871427	13	14	0.1495	0.621948	67	74	0
GOTERM	response to drug	198	191	1	4	2	33	74	0.744	0.906777	10	8	0.1518	0.622201	48	54	0
GOTERM	chromatin remodeling	46	44	0	2	0	40	80	0.0656	0.725376	2	5	0.1799	0.622248	11	14	0
GOTERM	T cell proliferation	13	13	0	0	0	14	31	0.0248	0.786645	1	3	0.213	0.622386	3	5	0
GOTERM	low-density lipoprotein particle	13	10	1	1	1	13	39	1	0.936181	1	0	0.236	0.622487	3	4	0
GOTERM	phosphatidylinositol metabolic process	10	10	0	0	0	43	78	1	0.932179	1	0	0.225	0.622894	3	4	0
GOTERM	mitotic metaphase plate congression	10	10	0	0	0	33	40	0.3968	0.84389	1	1	0.2283	0.623093	3	4	0
BIOCARTA	D4GDI_PATHWAY	13	12	0	0	1	27	36	1	1	1	0	0.6029	0.623099	3	3	0
GOTERM	translational elongation	95	83	4	5	3	5	10	0.5931	0.898361	4	4	0.1636	0.623533	21	25	0
GOTERM	palate development	32	30	1	1	0	52	74	0.4422	0.876703	2	2	0.1921	0.623539	8	10	0
GOTERM	oxidoreductase activity	438	380	14	22	22	26	56	0.1739	0.824566	19	23	0.1584	0.62358	95	103	0
GOTERM	gap junction channel activity	10	7	0	1	2	6	14	1	0.91344	0	0	0.2506	0.624006	2	3	0
GOTERM	protein homooligomerization	60	58	0	0	2	37	63	0.1593	0.793775	3	5	0.1783	0.624031	15	18	0
GOTERM	transforming growth factor beta receptor binding	10	10	0	0	0	43	67	0.3953	0.846486	1	1	0.2274	0.624385	3	4	0
PANTHER_BIOLOGICAL_PROCESS	Amino_acid_biosynthesis	46	41	4	1	0	29	41	0.6115	1	2	2	0.1304	0.624391	10	14	0
GOTERM	transforming growth factor beta binding	10	10	0	0	0	44	71	1	0.942785	1	0	0.226	0.624517	3	4	0
GOTERM	positive regulation of multicellular organism growth	24	23	0	0	1	24	63	0.3256	0.842212	1	2	0.1953	0.624789	6	8	0
GOTERM	transcription initiation factor activity	11	10	0	1	0	31	102	0.4068	0.844171	1	1	0.2268	0.625289	3	4	0
GOTERM	RNA polymerase II transcription factor activity, enhancer binding	33	33	0	0	0	23	69	0.0234	0.699788	2	5	0.185	0.625359	8	11	0
KEGG	KEGG_CYTOSOLIC_DNA_SENSING_PATHWAY	56	46	1	1	8	13	26	0.4061	0.988868	2	3	0.36	0.625505	12	13	0
GOTERM	phosphatidylserine binding	10	10	0	0	0	16	40	0.4034	0.840354	1	1	0.2282	0.625653	3	4	0
GOTERM	late endosome	41	37	0	4	0	27	41	0.5648	0.885377	2	2	0.1932	0.626041	9	12	0
GOTERM	ribonucleoprotein binding	10	10	0	0	0	17	24	0.3994	0.843125	1	1	0.2281	0.62652	3	4	0
GOTERM	limb morphogenesis	10	10	0	0	0	94	168	0.0849	0.686549	1	2	0.2261	0.626569	3	4	0
GOTERM	receptor signaling protein tyrosine kinase activity	10	10	0	0	0	90	193	1	0.94334	1	0	0.2308	0.626669	3	4	0
GOTERM	type II transforming growth factor beta receptor binding	7	7	0	0	0	40	67	0.3071	0.828404	0	1	0.248	0.626794	2	3	0
GOTERM	activation of caspase activity	46	44	2	0	0	29	69	0.3847	0.863268	2	3	0.1873	0.626871	11	14	0
GOTERM	positive regulation of transcription	132	124	2	6	0	23	62	0.0899	0.711369	6	10	0.1708	0.626905	31	36	0
GOTERM	alpha-tubulin binding	12	10	1	1	0	34	46	0.4043	0.840572	1	1	0.2243	0.626979	3	4	0
GOTERM	cytoplasmic mRNA processing body	24	23	0	0	1	41	53	0.3211	0.840184	1	2	0.2046	0.627171	6	8	0
GOTERM	nucleolus	699	615	8	46	30	26	49	0.6973	0.907324	31	28	0.1574	0.627192	154	163	0
Ingenuity	Endoplasmic.Reticulum.Stress.Pathway	15	15	0	0	0	40	77	1	1	1	0	0.5336	0.627236	4	4	0
GOTERM	recycling endosome	19	17	2	0	0	33	72	0.5811	0.880125	1	1	0.2327	0.627309	4	6	0
GOTERM	ectoderm development	12	10	0	1	1	38	58	1	0.938184	1	0	0.2258	0.627517	3	4	0
Ingenuity	Complement.System	23	19	2	0	2	39	46	0.6211	1	1	1	0.5308	0.627532	5	5	0
GOTERM	cell morphogenesis	30	27	1	2	0	68	105	0.044	0.71446	1	4	0.2045	0.627759	7	9	0
GOTERM	humoral immune response	34	30	2	2	0	27	41	0.1915	0.789281	2	3	0.2007	0.627772	8	10	0
GOTERM	actin filament capping	17	17	0	0	0	57	67	1	0.978479	1	0	0.2346	0.628202	4	6	0
GOTERM	central nervous system development	99	92	0	6	1	35	131	0.9499	0.996534	5	2	0.1972	0.628227	23	27	0
PANTHER_BIOLOGICAL_PROCESS	Meiosis	84	62	16	6	0	39	65	0.3777	1	3	4	0.1203	0.628382	16	20	0
GOTERM	B cell activation	19	17	1	1	0	15	118	0.5819	0.881758	1	1	0.2352	0.628401	4	6	0
GOTERM	positive regulation of insulin secretion	20	20	0	0	0	33	56	0.2602	0.808197	1	2	0.2145	0.628962	5	7	0
GOTERM	leukotriene biosynthetic process	19	17	0	0	2	23	47	1	0.979342	1	0	0.2331	0.629095	4	6	0
GOTERM	generation of precursor metabolites and energy	57	55	0	2	0	13	35	0.7757	0.903707	3	2	0.1919	0.629099	14	17	0
GOTERM	ligase activity	304	277	5	10	12	54	85	0.0322	0.691882	14	21	0.1762	0.629211	69	76	0
GOTERM	liver development	48	48	0	0	0	38	67	0.0095	0.838112	2	7	0.1972	0.629248	12	15	0
GOTERM	endocytosis	103	95	1	5	2	64	89	0.5157	0.887334	5	5	0.1835	0.629282	24	28	0
GOTERM	transcription factor TFIID complex	20	17	0	3	0	19	44	0.0535	0.722674	1	3	0.2414	0.629285	4	6	0
GOTERM	protein import into nucleus, translocation	18	17	1	0	0	19	28	0.2096	0.789888	1	2	0.2389	0.629366	4	6	0
Ingenuity	NFKB.Signaling	43	39	2	2	0	35	53	1	0.998777	2	0	0.5194	0.629388	10	10	0
GOTERM	protein ubiquitination during ubiquitin-dependent protein catabolic process	17	17	0	0	0	81	152	0.2101	0.79666	1	2	0.2337	0.629401	4	6	0
GOTERM	mRNA export from nucleus	32	27	1	4	0	35	49	0.7508	0.901423	1	1	0.2107	0.629555	7	9	0
GOTERM	negative regulation of transcription	138	128	1	6	3	29	73	0.4561	0.877394	6	7	0.1698	0.629651	32	37	0
GOTERM	lung alveolus development	21	20	0	1	0	29	65	0.6434	0.899684	1	1	0.2181	0.62972	5	7	0
GOTERM	drug binding	43	41	1	1	0	24	42	1	0.996834	2	0	0.2043	0.629777	10	13	0
GOTERM	spliceosome assembly	19	17	2	0	0	18	38	0.049	0.715564	1	3	0.2365	0.629819	4	6	0
GOTERM	ventricular cardiac muscle tissue morphogenesis	21	20	0	0	1	18	32	0.2759	0.811697	1	2	0.2169	0.630147	5	7	0
GOTERM	transferase activity, transferring hexosyl groups	24	20	3	1	0	18	84	1	0.982934	1	0	0.2183	0.63036	5	7	0
GOTERM	SNAP receptor activity	20	20	0	0	0	37	54	0.6384	0.900261	1	1	0.2134	0.630433	5	7	0
PANTHER_BIOLOGICAL_PROCESS	Steroid_hormone-mediated_signaling	52	33	13	2	4	21	64	0.8075	0.982151	2	1	0.1773	0.63052	8	11	0
GOTERM	androgen receptor signaling pathway	37	34	0	3	0	47	73	0.5147	0.874979	2	2	0.2129	0.630742	9	11	0
GOTERM	mitochondrial ribosome	17	17	0	0	0	8	11	0.5734	0.877695	1	1	0.235	0.630885	4	6	0
GOTERM	MAPKKK cascade	35	34	0	1	0	69	95	1	0.999421	2	0	0.2125	0.630985	9	11	0
GOTERM	hydrolase activity	960	841	22	36	61	32	76	0.3976	0.876826	42	43	0.1604	0.631051	210	220	0
Ingenuity	IL-6.Signaling	29	27	1	1	0	37	49	1	1	1	0	0.5269	0.631571	7	7	0
GOTERM	chromatin assembly or disassembly	38	31	2	3	2	40	76	0.7939	0.906194	2	1	0.2166	0.631773	8	10	0
GOTERM	recycling endosome membrane	18	14	1	2	1	37	57	0.5212	0.87976	1	1	0.2573	0.631864	4	5	0
GOTERM	negative regulation of ubiquitin-protein ligase activity during mitotic cell cycle	62	59	2	1	0	16	29	0.3328	0.853829	3	4	0.1863	0.631924	15	18	0
GOTERM	inward rectifier potassium channel activity	18	17	0	0	1	33	110	1	0.979371	1	0	0.2345	0.631974	4	6	0
Panther	Acetate_utilization	5	4	0	0	1	44	43	0.1857	1	0	1	0.2529	0.632229	1	2	0
GOTERM	SMAD binding	29	27	1	0	1	53	95	0.7453	0.90249	1	1	0.2154	0.632532	7	9	0
Panther	DNA_replication	15	12	1	2	0	27	46	0.4638	0.931393	1	1	0.1625	0.63258	3	5	0
GOTERM	innate immune response	99	84	1	5	9	15	28	0.9293	0.994427	4	2	0.1925	0.632588	21	25	0
GOTERM	organ morphogenesis	120	111	1	6	2	33	66	0.0978	0.726791	6	9	0.1959	0.632589	28	32	0
GOTERM	regulation of fatty acid oxidation	17	17	0	0	0	39	64	0.5799	0.879485	1	1	0.2257	0.632598	4	6	0
GOTERM	mitochondrion organization	25	24	0	1	0	30	50	0.1086	0.706566	1	3	0.2302	0.632949	6	8	0
GOTERM	meiosis	58	52	2	3	1	32	39	0.7418	0.907962	3	2	0.2149	0.633367	13	16	0
PANTHER_MOLECULAR_FUNCTION	KRAB_box_transcription_factor	586	325	89	15	157	20	33	0.6589	0.957143	16	15	0.1274	0.633445	81	90	0
GOTERM	extrinsic to membrane	33	31	0	2	0	123	137	0.4612	0.879456	2	2	0.2238	0.633516	8	10	0
PANTHER_MOLECULAR_FUNCTION	Other_zinc_finger_transcription_factor	105	89	9	5	2	34	69	0.0771	0.774188	4	8	0.151	0.633784	22	27	0
GOTERM	positive regulation of I-kappaB kinase/NF-kappaB cascade	107	100	1	3	3	26	50	0.7429	0.905144	5	4	0.2043	0.634104	25	29	0
PANTHER_MOLECULAR_FUNCTION	Other_enzyme_activator	17	16	1	0	0	9	18	0.1952	0.823942	1	2	0.1918	0.634302	4	6	0
PANTHER_MOLECULAR_FUNCTION	Other_proteases	50	39	9	2	0	25	35	0.0438	0.517709	2	5	0.1593	0.637088	10	13	0
GOTERM	oxidation reduction	537	462	10	23	42	25	52	0.031	0.6903	23	32	0.1858	0.63898	116	123	0
GOTERM	smooth muscle contraction	14	14	0	0	0	29	190	1	0.968141	1	0	0.2581	0.64027	4	5	0
GOTERM	protein complex	134	126	0	6	2	29	77	0.7653	0.90666	6	5	0.202	0.641692	32	36	0
GOTERM	identical protein binding	336	306	5	14	11	31	73	0.6723	0.903287	15	14	0.1968	0.641793	77	83	0
GOTERM	anaphase-promoting complex-dependent proteasomal ubiquitin-dependent protein catabolic process	63	60	2	1	0	16	29	0.5786	0.901661	3	3	0.2159	0.642691	15	18	0
PANTHER_MOLECULAR_FUNCTION	Lipase	21	16	2	0	3	27	36	1	0.982346	1	0	0.184	0.642969	4	6	0
GOTERM	cytokine receptor activity	16	14	1	1	0	23	43	0.5165	0.876924	1	1	0.2592	0.643056	4	5	0
GOTERM	response to chemical stimulus	16	14	0	2	0	53	98	0.1589	0.719007	1	2	0.2576	0.643193	4	5	0
PANTHER_BIOLOGICAL_PROCESS	Endoderm_development	12	10	0	1	1	39	68	1	0.958651	1	0	0.2193	0.643335	3	4	0
PANTHER_BIOLOGICAL_PROCESS	DNA_recombination	44	37	3	3	1	38	73	0.113	0.801524	2	4	0.1919	0.643739	9	12	0
GOTERM	neuropeptide signaling pathway	86	78	1	4	3	26	86	0.0887	0.72762	4	7	0.2163	0.64378	20	23	0
GOTERM	bone mineralization	15	14	0	0	1	17	29	1	0.96851	1	0	0.261	0.643865	4	5	0
GOTERM	DNA unwinding during replication	14	14	0	0	0	20	25	0.1445	0.720716	1	2	0.2555	0.644371	4	5	0
Ingenuity	Protein.Ubiquitination.Pathway	24	21	2	1	0	11	22	0.6537	1	1	1	0.626	0.644515	5	5	0
GOTERM	response to vitamin D	15	14	0	0	1	15	56	1	0.969981	1	0	0.2583	0.644891	4	5	0
GOTERM	mesoderm development	26	24	0	2	0	18	50	1	0.994423	1	0	0.2351	0.644992	6	8	0
GOTERM	protein kinase activity	167	153	1	9	4	50	76	0.0193	0.70461	8	14	0.2064	0.645296	38	43	0
Ingenuity	TGF-beta.Signaling	30	29	0	1	0	46	67	1	0.990506	1	0	0.6115	0.645448	7	7	0
GOTERM	male genitalia development	14	14	0	0	0	21	35	0.158	0.716525	1	2	0.2593	0.645485	4	5	0
GOTERM	positive regulation of catalytic activity	15	14	0	1	0	14	34	0.1557	0.719014	1	2	0.2548	0.645806	4	5	0
GOTERM	cytoskeletal adaptor activity	14	14	0	0	0	95	138	0.5125	0.877881	1	1	0.2626	0.646328	4	5	0
GOTERM	MAP kinase kinase kinase activity	15	14	0	1	0	73	93	0.5112	0.877204	1	1	0.2561	0.646534	4	5	0
PANTHER_BIOLOGICAL_PROCESS	Ion_transport	44	40	1	1	2	23	56	0.8788	0.949334	2	1	0.176	0.647179	10	13	0
GOTERM	camera-type eye morphogenesis	12	11	0	1	0	40	125	1	0.949101	1	0	0.2764	0.647589	3	4	0
GOTERM	regulation of growth	51	49	0	2	0	25	48	0.9187	0.979672	2	1	0.2256	0.647662	12	15	0
GOTERM	induction of apoptosis by intracellular signals	15	14	0	1	0	40	92	1	0.969475	1	0	0.2597	0.648027	4	5	0
GOTERM	transcription coactivator activity	189	180	0	8	1	38	72	0.1114	0.767971	9	13	0.206	0.649144	45	50	0
PANTHER_MOLECULAR_FUNCTION	Other_chaperones	87	80	5	0	2	18	35	0.7696	0.990696	4	3	0.1818	0.649415	20	24	0
Ingenuity	FXR.RXR.Activation	57	54	1	0	2	26	47	0.5052	1	3	3	0.6154	0.649543	14	13	0
PANTHER_BIOLOGICAL_PROCESS	Extracellular_matrix_protein-mediated_signaling	62	58	3	0	1	59	108	0.0667	0.676736	3	6	0.1808	0.649688	15	18	0
GOTERM	regulation of translation	64	60	1	1	2	33	56	0.3556	0.862315	3	4	0.2245	0.649993	15	18	0
GOTERM	mammary gland development	29	28	1	0	0	62	193	0.4084	0.866635	1	2	0.2426	0.650469	7	9	0
Ingenuity	Eicosanoid.Signaling	17	17	0	0	0	29	49	1	1	1	0	0.6466	0.650727	4	4	0
GOTERM	arachidonic acid secretion	11	11	0	0	0	21	28	1	0.949817	1	0	0.287	0.650931	3	4	0
GOTERM	cardiac muscle tissue development	12	11	0	1	0	32	93	0.4281	0.854546	1	1	0.2829	0.65094	3	4	0
GOTERM	regulation of neurotransmitter secretion	11	11	0	0	0	26	231	1	0.95297	1	0	0.2802	0.651312	3	4	0
GOTERM	cellular metabolic process	14	14	0	0	0	21	78	0.5151	0.876192	1	1	0.2688	0.651326	4	5	0
GOTERM	septin complex	12	11	0	1	0	39	45	1	0.949524	1	0	0.2847	0.651354	3	4	0
GOTERM	tissue development	11	11	0	0	0	26	41	1	0.949239	1	0	0.278	0.651729	3	4	0
GOTERM	platelet-derived growth factor binding	11	11	0	0	0	37	60	0.4286	0.862046	1	1	0.2789	0.651795	3	4	0
GOTERM	negative regulation of tumor necrosis factor production	11	11	0	0	0	23	36	0.438	0.867155	1	1	0.2836	0.652028	3	4	0
GOTERM	mRNA 3'-UTR binding	11	11	0	0	0	41	74	0.0995	0.699079	1	2	0.2809	0.6521	3	4	0
GOTERM	cell cortex	78	75	0	3	0	69	105	0.5136	0.884182	4	4	0.2257	0.652119	19	22	0
GOTERM	stem cell maintenance	11	11	0	0	0	10	53	0.4407	0.866391	1	1	0.2847	0.652222	3	4	0
GOTERM	positive regulation of cell migration	59	57	0	1	1	39	105	0.5465	0.884763	3	3	0.2328	0.652245	14	17	0
GOTERM	kinesin complex	14	14	0	0	0	40	53	1	0.968568	1	0	0.2666	0.652274	4	5	0
GOTERM	estradiol 17-beta-dehydrogenase activity	12	11	0	1	0	24	49	0.4341	0.865237	1	1	0.2845	0.652409	3	4	0
GOTERM	response to cadmium ion	11	11	0	0	0	33	38	0.4211	0.857294	1	1	0.2838	0.652685	3	4	0
GOTERM	activation of pro-apoptotic gene products	21	21	0	0	0	33	46	0.6611	0.900171	1	1	0.2516	0.652716	5	7	0
GOTERM	neuron projection	56	53	0	3	0	54	182	0.5005	0.875156	3	3	0.2371	0.652806	13	16	0
GOTERM	carboxylic acid metabolic process	11	11	0	0	0	63	65	0.4281	0.858098	1	1	0.2838	0.652835	3	4	0
GOTERM	glutathione biosynthetic process	12	11	1	0	0	25	25	0.1052	0.716764	1	2	0.2817	0.65302	3	4	0
GOTERM	muscle homeostasis	13	11	0	2	0	17	88	0.4259	0.858487	1	1	0.2872	0.653159	3	4	0
GOTERM	superoxide anion generation	13	11	0	2	0	15	54	0.4316	0.859559	1	1	0.2863	0.653165	3	4	0
GOTERM	positive regulation of protein catabolic process	11	11	0	0	0	46	80	0.0991	0.684824	1	2	0.2874	0.65322	3	4	0
GOTERM	pericentriolar material	11	11	0	0	0	46	65	0.4239	0.855679	1	1	0.2804	0.653393	3	4	0
GOTERM	terminal button	23	21	0	2	0	41	160	0.6638	0.899116	1	1	0.2593	0.653442	5	7	0
GOTERM	negative regulation of microtubule depolymerization	14	11	0	3	0	134	140	0.4386	0.860661	1	1	0.2941	0.653509	3	4	0
GOTERM	npBAF complex	11	11	0	0	0	38	69	0.4223	0.854941	1	1	0.2862	0.653544	3	4	0
GOTERM	gluconeogenesis	23	21	0	1	1	9	29	1	0.982697	1	0	0.2562	0.65363	5	7	0
GOTERM	sulfur metabolic process	13	11	0	1	1	17	54	0.4276	0.858235	1	1	0.2854	0.653675	3	4	0
GOTERM	regulation of gene expression by genetic imprinting	11	11	0	0	0	46	75	1	0.950996	1	0	0.2883	0.653873	3	4	0
GOTERM	cell surface binding	12	11	0	1	0	16	34	0.4281	0.861282	1	1	0.2807	0.653881	3	4	0
GOTERM	T cell differentiation	21	21	0	0	0	35	54	0.2906	0.822383	1	2	0.2601	0.653952	5	7	0
GOTERM	embryonic limb morphogenesis	36	35	1	0	0	22	71	0.2569	0.812164	2	3	0.2437	0.654248	9	11	0
GOTERM	negative regulation of Wnt receptor signaling pathway	30	28	0	2	0	33	84	0.7646	0.902766	1	1	0.252	0.654254	7	9	0
GOTERM	positive regulation of stress fiber assembly	11	11	0	0	0	53	74	0.4329	0.859962	1	1	0.278	0.654292	3	4	0
PANTHER_BIOLOGICAL_PROCESS	Cell_proliferation_and_differentiation	1028	788	125	39	76	24	67	0.7095	0.994281	39	36	0.1533	0.654652	197	207	0
GOTERM	negative regulation of epithelial cell proliferation	22	21	0	1	0	24	57	0.6662	0.89815	1	1	0.2654	0.654787	5	7	0
GOTERM	cytoskeleton organization	62	57	0	2	3	58	119	0.7842	0.904768	3	2	0.2337	0.654857	14	17	0
GOTERM	GTPase inhibitor activity	11	11	0	0	0	46	90	0.443	0.86159	1	1	0.29	0.654974	3	4	0
GOTERM	regulation of exocytosis	11	11	0	0	0	83	147	0.434	0.865622	1	1	0.2908	0.655168	3	4	0
PANTHER_MOLECULAR_FUNCTION	Kinase_activator	62	52	6	3	1	26	78	0.1138	0.764843	3	5	0.2054	0.655525	13	16	0
GOTERM	inflammatory response	228	196	9	5	18	15	43	0.5145	0.887446	10	10	0.2161	0.655659	49	54	0
GOTERM	histone deacetylase activity	13	11	0	2	0	35	136	1	0.953763	1	0	0.2893	0.655933	3	4	0
GOTERM	membrane protein intracellular domain proteolysis	11	11	0	0	0	21	36	0.4282	0.863052	1	1	0.2854	0.656305	3	4	0
PANTHER_MOLECULAR_FUNCTION	Epimerase/racemase	47	38	7	2	0	24	80	1	0.993811	2	0	0.217	0.656741	10	12	0
PANTHER_BIOLOGICAL_PROCESS	Purine_metabolism	65	56	7	2	0	32	58	0.1467	0.834862	3	5	0.2121	0.658474	14	17	0
PANTHER_MOLECULAR_FUNCTION	mRNA_splicing_factor	104	84	18	2	0	20	43	0.2325	0.823905	4	6	0.1826	0.661047	21	25	0
BIOCARTA	AMI_PATHWAY	20	16	1	1	2	30	66	0.5634	0.980955	1	1	0.5944	0.661265	4	4	0
PANTHER_BIOLOGICAL_PROCESS	Non-vertebrate_process	20	14	5	1	0	23	34	0.5202	1	1	1	0.253	0.661733	4	5	0
GOTERM	methylation	12	11	0	1	0	16	28	0.1048	0.729462	1	2	0.2919	0.661958	3	4	0
GOTERM	cAMP-mediated signaling	11	11	0	0	0	39	93	1	0.952622	1	0	0.2897	0.662868	3	4	0
BIOCARTA	MCALPAIN_PATHWAY	25	24	0	1	0	57	87	0.3417	0.949824	1	2	0.585	0.664738	6	6	0
PANTHER_MOLECULAR_FUNCTION	Reductase	184	144	26	1	13	22	41	0.1787	0.941438	7	10	0.1883	0.665126	36	41	0
PANTHER_BIOLOGICAL_PROCESS	Gut_mesoderm_development	14	14	0	0	0	24	58	0.1464	0.842044	1	2	0.2526	0.666551	4	5	0
BIOCARTA	CHREBP2_PATHWAY	44	41	3	0	0	37	80	0.3341	0.921377	2	3	0.5957	0.666791	10	10	0
PANTHER_BIOLOGICAL_PROCESS	Vision	199	163	15	11	10	19	69	0.0144	0.54665	8	15	0.1842	0.666985	41	46	0
PANTHER_MOLECULAR_FUNCTION	Voltage-gated_potassium_channel	91	84	2	1	4	35	109	0.613	1	4	4	0.1829	0.66712	21	25	0
PANTHER_MOLECULAR_FUNCTION	Other_isomerase	91	59	29	3	0	24	34	0.9508	0.989161	3	1	0.1983	0.667498	15	18	0
BIOCARTA	BLYMPHOCYTE_PATHWAY	11	8	2	0	1	35	41	1	1	0	0	0.6405	0.668112	2	2	0
GOTERM	regulation of gene expression	34	32	1	1	0	26	57	0.4781	0.874604	2	2	0.2545	0.668132	8	10	0
GOTERM	protein processing	18	18	0	0	0	43	50	0.053	0.699031	1	3	0.2798	0.668789	5	6	0
GOTERM	beta-catenin binding	37	32	0	4	1	89	149	1	0.998393	2	0	0.2618	0.669053	8	10	0
GOTERM	1-acylglycerol-3-phosphate O-acyltransferase activity	9	8	1	0	0	88	95	0.3293	0.809486	0	1	0.3178	0.669905	2	3	0
BIOCARTA	NFKB_PATHWAY	23	20	1	2	0	24	34	0.6443	0.97878	1	1	0.5948	0.670317	5	5	0
PANTHER_BIOLOGICAL_PROCESS	Nucleoside,_nucleotide_and_nucleic_acid_transport	58	38	14	6	0	24	40	0.1223	0.760662	2	4	0.2217	0.670445	10	12	0
GOTERM	glycogen biosynthetic process	9	8	0	1	0	31	64	0.3354	0.816364	0	1	0.3151	0.67077	2	3	0
GOTERM	methyltransferase activity	117	113	3	1	0	27	53	0.2024	0.806787	6	8	0.2368	0.671242	28	32	0
KEGG	KEGG_BETA_ALANINE_METABOLISM	22	21	0	1	0	43	83	0.6574	0.951251	1	1	0.4402	0.671614	5	6	0
PANTHER_MOLECULAR_FUNCTION	Decarboxylase	21	20	1	0	0	43	67	0.6369	1	1	1	0.2146	0.671792	5	7	0
GOTERM	sperm motility	19	18	0	1	0	14	32	0.2278	0.809578	1	2	0.2852	0.672431	5	6	0
KEGG	KEGG_PATHWAYS_IN_CANCER	328	306	4	8	10	45	89	0.4522	0.933475	15	16	0.3741	0.672451	77	79	0
PANTHER_MOLECULAR_FUNCTION	Signaling_molecule	69	58	4	4	3	21	72	0.1582	0.865089	3	5	0.1791	0.672948	15	18	0
KEGG	KEGG_RNA_DEGRADATION	59	55	4	0	0	22	47	0.7633	0.920148	3	2	0.3878	0.672991	14	15	0
GOTERM	chromatin organization	21	18	1	2	0	10	67	0.6167	0.887227	1	1	0.2843	0.673118	5	6	0
PANTHER_BIOLOGICAL_PROCESS	Lipid_and_fatty_acid_transport	131	96	19	2	14	28	62	0.5246	1	5	5	0.1963	0.673746	24	28	0
GOTERM	heparan sulfate proteoglycan binding	10	8	0	2	0	53	362	0.3351	0.809064	0	1	0.324	0.675942	2	3	0
KEGG	KEGG_GLYCOSAMINOGLYCAN_BIOSYNTHESIS_CHONDROITIN_SULFATE	22	21	0	1	0	47	105	1	0.971979	1	0	0.4335	0.676402	5	6	0
KEGG	KEGG_ONE_CARBON_POOL_BY_FOLATE	17	17	0	0	0	36	56	0.5941	0.939567	1	1	0.4189	0.676481	4	5	0
GOTERM	cellular iron ion homeostasis	28	25	1	2	0	21	28	0.723	0.904801	1	1	0.2742	0.676791	6	8	0
PANTHER_BIOLOGICAL_PROCESS	Synaptic_transmission	81	71	6	4	0	55	222	1	0.99822	4	0	0.2189	0.677207	18	21	0
GOTERM	RNA processing	81	76	1	3	1	25	55	0.1774	0.819021	4	6	0.2442	0.677237	19	22	0
GOTERM	phagocytic vesicle membrane	10	8	1	0	1	12	27	1	0.917483	0	0	0.3246	0.677329	2	3	0
GOTERM	histone deacetylase complex	28	25	0	3	0	47	144	0.7213	0.905517	1	1	0.2745	0.677385	6	8	0
PANTHER_BIOLOGICAL_PROCESS	Fatty_acid_metabolism	120	88	20	3	9	27	45	0.6502	1	4	4	0.1838	0.677543	22	26	0
GOTERM	response to calcium ion	44	43	0	0	1	36	80	0.1642	0.798977	2	4	0.2571	0.677919	11	13	0
BIOCARTA	IL6_PATHWAY	22	21	0	1	0	60	54	1	1	1	0	0.6335	0.67799	5	5	0
GOTERM	cellular response to oxidative stress	9	8	0	1	0	40	44	1	0.914844	0	0	0.3248	0.67841	2	3	0
GOTERM	transcription repressor activity	162	155	1	4	2	24	67	0.5	0.885331	8	8	0.2379	0.678605	39	43	0
GOTERM	mitochondrial inner membrane presequence translocase complex	12	8	3	1	0	13	12	0.3418	0.816619	0	1	0.3214	0.678741	2	3	0
PANTHER_BIOLOGICAL_PROCESS	Oncogene	122	83	27	11	1	40	81	0.7974	0.984886	4	3	0.2367	0.679158	21	24	0
KEGG	KEGG_ARACHIDONIC_ACID_METABOLISM	58	51	1	0	6	20	27	0.4717	0.961633	3	3	0.3873	0.679247	13	14	0
PANTHER_BIOLOGICAL_PROCESS	Miscellaneous	140	116	13	4	7	29	55	0.1288	0.845976	6	9	0.2208	0.680756	29	33	0
GOTERM	chylomicron	12	8	0	0	4	11	15	0.3382	0.8132	0	1	0.3249	0.681797	2	3	0
KEGG	KEGG_RIG_I_LIKE_RECEPTOR_SIGNALING_PATHWAY	71	55	1	4	11	16	38	0.9417	0.97543	3	1	0.4039	0.681806	14	15	0
PANTHER_BIOLOGICAL_PROCESS	Other_homeostasis_activities	69	57	6	4	2	15	44	0.1567	0.818054	3	5	0.2415	0.682556	14	17	0
PANTHER_BIOLOGICAL_PROCESS	Transport	509	391	77	16	25	31	57	0.2886	1	20	22	0.1892	0.682994	98	105	0
GOTERM	osteoblast differentiation	26	25	0	1	0	21	89	0.7182	0.905539	1	1	0.2791	0.684739	6	8	0
GOTERM	muscle contraction	99	91	0	3	5	33	76	0.6671	0.905638	5	4	0.2523	0.684884	23	26	0
GOTERM	regulation of cell shape	57	54	2	1	0	61	92	0.758	0.907983	3	2	0.2523	0.685066	14	16	0
GOTERM	amino acid transport	48	43	0	4	1	39	46	0.6337	0.896725	2	2	0.2657	0.685173	11	13	0
GOTERM	ubiquitin-protein ligase activity	149	140	1	7	1	41	77	0.1634	0.823155	7	10	0.2427	0.685592	35	39	0
GOTERM	skeletal system development	126	114	2	5	5	26	64	0.6793	0.901405	6	5	0.2458	0.685983	29	32	0
PANTHER_BIOLOGICAL_PROCESS	Endocytosis	123	97	17	5	4	48	75	0.5379	1	5	5	0.2249	0.688025	24	28	0
GOTERM	induction of apoptosis by extracellular signals	92	80	1	9	2	51	104	0.5736	0.901496	4	4	0.2568	0.688319	20	23	0
GOTERM	spindle pole	48	47	0	0	1	30	42	0.6861	0.905842	2	2	0.2651	0.68839	12	14	0
GOTERM	DNA damage response, signal transduction resulting in induction of apoptosis	16	15	0	1	0	54	59	0.5405	0.873741	1	1	0.3078	0.688929	4	5	0
GOTERM	leukocyte migration	16	15	0	1	0	25	42	0.5318	0.874682	1	1	0.3038	0.688929	4	5	0
GOTERM	response to UV	30	29	0	1	0	24	36	1	0.996548	1	0	0.2862	0.689152	7	9	0
GOTERM	preassembly of GPI anchor in ER membrane	16	15	0	1	0	11	30	1	0.972049	1	0	0.3089	0.689262	4	5	0
GOTERM	gene silencing by RNA	30	29	0	0	1	53	66	0.4245	0.87338	1	2	0.2877	0.689351	7	9	0
PANTHER_BIOLOGICAL_PROCESS	Monosaccharide_metabolism	43	35	3	5	0	39	63	0.5322	1	2	2	0.2426	0.690125	9	11	0
BIOCARTA	AGPCR_PATHWAY	13	13	0	0	0	97	140	0.0235	0.4719	1	3	0.6597	0.691755	3	3	0
BIOCARTA	ARENRF2_PATHWAY	13	13	0	0	0	17	97	1	1	1	0	0.6592	0.69303	3	3	0
PANTHER_BIOLOGICAL_PROCESS	Calcium_ion_homeostasis	38	32	2	2	2	32	76	1	0.98518	2	0	0.2632	0.693663	8	10	0
GOTERM	cell junction	383	347	2	17	17	55	147	0.5629	0.900484	17	17	0.252	0.694454	87	92	0
GOTERM	triglyceride lipase activity	17	15	0	1	1	26	35	1	0.971215	1	0	0.3188	0.694721	4	5	0
GOTERM	response to corticosterone stimulus	16	15	0	1	0	10	55	0.5431	0.879228	1	1	0.3192	0.694786	4	5	0
GOTERM	isomerase activity	106	100	1	5	0	20	36	0.7495	0.903725	5	4	0.2704	0.694944	25	28	0
GOTERM	glycerol metabolic process	17	15	0	2	0	21	32	0.1722	0.759983	1	2	0.3186	0.695222	4	5	0
GOTERM	thyroid hormone receptor binding	24	22	0	2	0	27	63	0.0226	0.641937	1	4	0.3054	0.695642	6	7	0
GOTERM	embryonic hindlimb morphogenesis	15	15	0	0	0	62	82	0.1702	0.765501	1	2	0.3204	0.695935	4	5	0
GOTERM	germ cell development	22	22	0	0	0	55	75	0.678	0.897852	1	1	0.3042	0.69657	6	7	0
GOTERM	positive regulation of translation	17	15	0	2	0	31	74	0.5392	0.8767	1	1	0.3163	0.696577	4	5	0
GOTERM	positive regulation of cell adhesion	16	15	1	0	0	37	73	1	0.974569	1	0	0.3176	0.6966	4	5	0
GOTERM	Wnt receptor signaling pathway	94	85	1	5	3	40	74	0.7985	0.913624	4	3	0.2743	0.696651	21	24	0
GOTERM	triglyceride metabolic process	24	22	0	0	2	16	31	0.0934	0.720141	1	3	0.2993	0.696716	6	7	0
GOTERM	transferase activity, transferring glycosyl groups	151	142	1	5	3	32	82	0.5661	0.898862	7	7	0.2708	0.696787	36	39	0
GOTERM	basement membrane	60	59	0	1	0	80	119	0.0692	0.717846	3	6	0.2835	0.697118	15	17	0
GOTERM	lateral plasma membrane	15	15	0	0	0	47	65	1	0.971761	1	0	0.3164	0.69732	4	5	0
GOTERM	protein tyrosine phosphatase activity	85	77	2	5	1	64	121	0.3374	0.861343	4	5	0.2621	0.697365	19	22	0
GOTERM	coated pit	41	40	0	1	0	42	75	0.3328	0.837502	2	3	0.2802	0.697703	10	12	0
GOTERM	mesoderm formation	22	22	0	0	0	61	86	0.3079	0.840955	1	2	0.298	0.697915	6	7	0
GOTERM	blood coagulation	70	62	0	3	5	30	51	0.3714	0.864641	3	4	0.2716	0.698056	16	18	0
GOTERM	coenzyme binding	16	15	0	1	0	44	147	0.5313	0.875536	1	1	0.3179	0.698087	4	5	0
GOTERM	NAD metabolic process	15	15	0	0	0	29	53	0.5365	0.875257	1	1	0.3187	0.698195	4	5	0
GOTERM	neuron migration	53	51	0	2	0	32	139	0.0392	0.680064	3	6	0.2741	0.698439	13	15	0
GOTERM	DNA repair	187	168	5	10	4	33	56	0.7469	0.905956	8	7	0.2573	0.698621	42	46	0
GOTERM	anaphase-promoting complex	22	22	0	0	0	34	60	0.0933	0.714175	1	3	0.2993	0.699005	6	7	0
BIOCARTA	VITCB_PATHWAY	11	9	1	1	0	150	102	1	1	0	0	0.6957	0.699753	2	2	0
GOTERM	protein amino acid autophosphorylation	77	74	0	3	0	77	105	0.3137	0.844895	4	5	0.2844	0.699916	19	21	0
PANTHER_BIOLOGICAL_PROCESS	Chromosome_segregation	121	91	19	8	3	27	44	0.6694	1	5	4	0.2478	0.700109	23	26	0
GOTERM	cysteine-type peptidase activity	83	70	4	8	1	44	58	0.0212	0.71276	4	8	0.2805	0.700192	18	20	0
BIOCARTA	GRANULOCYTES_PATHWAY	14	13	1	0	0	16	30	0.4921	0.888083	1	1	0.6669	0.700586	3	3	0
GOTERM	RNA metabolic process	19	19	0	0	0	31	92	1	0.979852	1	0	0.3201	0.700753	5	6	0
GOTERM	learning or memory	30	26	0	4	0	29	101	0.0368	0.700319	1	4	0.3113	0.701542	7	8	0
GOTERM	fatty acid beta-oxidation	20	19	0	0	1	29	55	0.626	0.888768	1	1	0.3241	0.702076	5	6	0
BIOCARTA	CACAM_PATHWAY	14	13	1	0	0	61	82	1	1	1	0	0.6662	0.702114	3	3	0
GOTERM	protein disulfide oxidoreductase activity	15	12	1	2	0	12	49	0.4635	0.867006	1	1	0.3415	0.702591	3	4	0
GOTERM	protein targeting to membrane	12	12	0	0	0	29	102	1	0.956448	1	0	0.3473	0.703863	3	4	0
GOTERM	positive regulation of phosphoinositide 3-kinase cascade	12	12	0	0	0	37	58	0.4575	0.866166	1	1	0.3386	0.704144	3	4	0
PANTHER_BIOLOGICAL_PROCESS	mRNA_end-processing_and_stability	20	15	2	3	0	31	47	0.5408	1	1	1	0.307	0.704499	4	5	0
BIOCARTA	AGR_PATHWAY	36	34	0	2	0	64	182	0.8221	1	2	1	0.6434	0.704551	9	8	0
GOTERM	cell surface receptor linked signaling pathway	164	154	2	3	5	18	45	0.5053	0.884577	8	8	0.2753	0.704972	39	42	0
KEGG	KEGG_THYROID_CANCER	29	29	0	0	0	46	69	1	0.991627	1	0	0.4478	0.705006	7	8	0
GOTERM	integrator complex	12	12	0	0	0	52	59	1	0.960424	1	0	0.3459	0.7056	3	4	0
GOTERM	basal lamina	12	12	0	0	0	47	63	0.4471	0.861585	1	1	0.3469	0.70563	3	4	0
GOTERM	endomembrane system	76	74	0	1	1	33	102	0.5082	0.878809	4	4	0.2888	0.705646	19	21	0
GOTERM	response to bacterium	12	12	0	0	0	14	29	0.1132	0.721392	1	2	0.3501	0.705714	3	4	0
GOTERM	axonemal dynein complex	12	12	0	0	0	190	189	1	0.957521	1	0	0.3536	0.706027	3	4	0
GOTERM	response to ethanol	60	59	0	0	1	17	65	0.3354	0.853188	3	4	0.292	0.706322	15	17	0
GOTERM	positive regulation of interleukin-2 biosynthetic process	13	12	0	0	1	31	48	0.4516	0.864438	1	1	0.3489	0.706366	3	4	0
GOTERM	T cell homeostasis	14	12	0	1	1	22	38	0.4585	0.867072	1	1	0.3492	0.706376	3	4	0
GOTERM	syntaxin binding	13	12	0	0	1	31	66	0.4524	0.866866	1	1	0.352	0.706399	3	4	0
GOTERM	protein folding	151	139	7	4	1	19	37	0.8234	0.943086	7	5	0.2812	0.706432	35	38	0
GOTERM	peroxisome	95	93	0	2	0	22	42	0.6935	0.901473	5	4	0.2861	0.706449	23	26	0
GOTERM	regulation of cell differentiation	12	12	0	0	0	19	22	1	0.962358	1	0	0.3513	0.706686	3	4	0
GOTERM	response to unfolded protein	51	48	3	0	0	12	33	0.2132	0.824393	2	4	0.3025	0.706922	12	14	0
GOTERM	calcium channel regulator activity	12	12	0	0	0	12	175	0.1203	0.713797	1	2	0.3548	0.707169	3	4	0
GOTERM	positive regulation of protein kinase B signaling cascade	14	12	0	0	2	20	58	0.1251	0.699352	1	2	0.3439	0.707424	3	4	0
PANTHER_BIOLOGICAL_PROCESS	Phagocytosis	39	36	2	1	0	74	158	0.2695	0.918207	2	3	0.269	0.707697	9	11	0
GOTERM	extracellular matrix binding	13	12	0	1	0	21	43	0.4546	0.864459	1	1	0.3523	0.707788	3	4	0
GOTERM	clathrin adaptor complex	20	19	0	1	0	31	55	1	0.97919	1	0	0.3309	0.707894	5	6	0
GOTERM	mitotic spindle organization	13	12	0	1	0	35	51	1	0.955443	1	0	0.3483	0.707996	3	4	0
GOTERM	nucleotide-excision repair, DNA damage removal	21	19	1	0	1	33	45	0.6179	0.888461	1	1	0.3304	0.708307	5	6	0
GOTERM	STAGA complex	12	12	0	0	0	19	78	0.4666	0.867912	1	1	0.3485	0.708414	3	4	0
BIOCARTA	LECTIN_PATHWAY	12	9	3	0	0	73	64	0.3644	0.913571	0	1	0.6983	0.709247	2	2	0
GOTERM	transcription initiation	13	12	0	1	0	14	46	0.4576	0.86845	1	1	0.3521	0.709612	3	4	0
GOTERM	retinol binding	12	12	0	0	0	11	13	1	0.95784	1	0	0.3545	0.709805	3	4	0
GOTERM	late endosome membrane	52	48	3	1	0	27	46	0.6934	0.90564	2	2	0.3	0.709909	12	14	0
GOTERM	regulation of protein stability	12	12	0	0	0	24	41	0.1145	0.705931	1	2	0.3515	0.709993	3	4	0
GOTERM	negative regulation of cell cycle	38	37	0	1	0	28	70	0.5606	0.887619	2	2	0.3215	0.710573	9	11	0
GOTERM	positive regulation of anti-apoptosis	30	30	0	0	0	39	118	1	0.997225	2	0	0.3174	0.71099	8	9	0
GOTERM	synaptic transmission, glutamatergic	12	12	0	0	0	127	385	1	0.95737	1	0	0.3535	0.711144	3	4	0
BIOCARTA	GLYCOLYSIS_PATHWAY	10	9	0	1	0	15	29	1	1	0	0	0.7054	0.711331	2	2	0
GOTERM	negative regulation of JNK cascade	12	12	0	0	0	24	98	0.46	0.867678	1	1	0.3595	0.711457	3	4	0
GOTERM	metal ion transport	20	19	0	1	0	21	64	0.6229	0.888949	1	1	0.3304	0.711777	5	6	0
GOTERM	phosphate metabolic process	21	19	0	0	2	31	182	1	0.979834	1	0	0.3328	0.712331	5	6	0
GOTERM	visual perception	193	174	1	11	7	28	80	0.6512	0.904057	9	8	0.2853	0.713128	44	47	0
GOTERM	cell death	116	109	2	5	0	35	93	0.0906	0.721487	5	9	0.2963	0.713533	27	30	0
KEGG	KEGG_GLYCOSPHINGOLIPID_BIOSYNTHESIS_GANGLIO_SERIES	15	14	0	0	1	55	101	0.5178	0.983187	1	1	0.4793	0.713832	4	4	0
GOTERM	response to oxidative stress	103	97	1	1	4	17	50	0.2079	0.812425	5	7	0.2969	0.713953	24	27	0
GOTERM	keratinocyte proliferation	12	12	0	0	0	22	144	1	0.961021	1	0	0.3543	0.714283	3	4	0
BIOCARTA	GSK3_PATHWAY	27	26	0	1	0	33	53	1	1	1	0	0.6646	0.714611	7	6	0
Ingenuity	Toll-like.Receptor.Signaling	33	28	0	4	1	27	35	1	1	1	0	0.7299	0.714818	7	6	0
GOTERM	early endosome	89	82	3	4	0	38	68	0.1124	0.759331	4	7	0.2952	0.714948	21	23	0
GOTERM	protein tyrosine kinase activity	105	101	0	4	0	58	91	0.5664	0.899841	5	5	0.2944	0.714963	25	28	0
GOTERM	cation transmembrane transporter activity	19	19	0	0	0	36	56	0.2494	0.829304	1	2	0.3387	0.715047	5	6	0
GOTERM	single-stranded RNA binding	14	12	0	2	0	30	113	0.0195	0.875292	1	3	0.3596	0.715153	3	4	0
GOTERM	vesicle docking during exocytosis	19	19	0	0	0	63	154	1	0.979577	1	0	0.3348	0.715233	5	6	0
GOTERM	antigen processing and presentation	32	19	9	0	4	6	25	0.2524	0.825576	1	2	0.3352	0.715337	5	6	0
GOTERM	response to nicotine	12	12	0	0	0	53	84	0.4753	0.873984	1	1	0.3587	0.715435	3	4	0
GOTERM	negative regulation of neuron apoptosis	45	45	0	0	0	30	74	0.391	0.870436	2	3	0.3208	0.715959	11	13	0
GOTERM	glucose transport	23	23	0	0	0	26	54	0.6841	0.897933	1	1	0.3415	0.716838	6	7	0
GOTERM	response to nutrient	62	60	1	1	0	28	72	0.5921	0.899051	3	3	0.3172	0.716865	15	17	0
GOTERM	PDZ domain binding	44	41	0	3	0	58	164	0.6217	0.899341	2	2	0.3164	0.716892	10	12	0
GOTERM	ribonuclease P activity	10	9	1	0	0	9	14	1	0.924544	0	0	0.388	0.71727	2	3	0
GOTERM	DNA replication	146	140	0	3	3	32	57	0.3937	0.873626	7	8	0.2983	0.717632	35	38	0
GOTERM	calcium-dependent phospholipid binding	25	23	2	0	0	47	88	0.3187	0.838844	1	2	0.342	0.717715	6	7	0
GOTERM	spermatid development	35	34	0	1	0	27	67	0.0869	0.712932	2	4	0.3331	0.717835	9	10	0
GOTERM	transcription regulator activity	106	94	7	5	0	12	63	0.8549	0.961974	5	3	0.3117	0.718539	24	26	0
GOTERM	oxaloacetate metabolic process	10	9	0	0	1	27	63	0.3663	0.835971	0	1	0.3936	0.718544	2	3	0
GOTERM	positive regulation of cell proliferation	278	265	0	7	6	21	48	0.4445	0.879496	13	14	0.3018	0.718662	66	70	0
GOTERM	intra-Golgi vesicle-mediated transport	16	16	0	0	0	37	94	1	0.975236	1	0	0.3643	0.718791	4	5	0
GOTERM	axon guidance	70	64	0	6	0	64	210	0.2141	0.817088	3	5	0.3144	0.719376	16	18	0
PANTHER_BIOLOGICAL_PROCESS	DNA_replication	155	93	53	8	1	32	57	0.8503	0.94597	5	3	0.2863	0.719426	23	26	0
GOTERM	lipopolysaccharide binding	9	9	0	0	0	33	35	0.368	0.83963	0	1	0.3927	0.719521	2	3	0
GOTERM	peroxidase activity	17	16	0	0	1	17	70	1	0.974283	1	0	0.3696	0.719643	4	5	0
GOTERM	ferric iron binding	11	9	1	1	0	8	19	1	0.930072	0	0	0.3948	0.71987	2	3	0
GOTERM	response to organic substance	36	34	0	2	0	23	68	0.5078	0.874674	2	2	0.3368	0.720081	9	10	0
GOTERM	phospholipase inhibitor activity	10	9	1	0	0	18	25	0.368	0.835258	0	1	0.3916	0.720085	2	3	0
GOTERM	activation of MAPKK activity	23	23	0	0	0	72	90	0.6981	0.900317	1	1	0.353	0.720147	6	7	0
GOTERM	protein targeting to mitochondrion	25	23	1	1	0	15	18	0.6944	0.899503	1	1	0.3432	0.720213	6	7	0
PANTHER_BIOLOGICAL_PROCESS	Protein_modification	219	172	30	7	10	36	70	0.0242	0.636575	9	15	0.2579	0.720313	43	47	0
Ingenuity	Sonic.Hedgehog.Signaling	10	10	0	0	0	22	62	1	1	1	0	0.7562	0.720334	3	2	0
GOTERM	negative regulation of translation	16	16	0	0	0	38	80	0.5626	0.874671	1	1	0.361	0.7207	4	5	0
GOTERM	lipid particle	18	16	0	0	2	16	32	0.5615	0.871212	1	1	0.3717	0.720912	4	5	0
GOTERM	outer kinetochore of condensed chromosome	9	9	0	0	0	60	61	0.3693	0.834393	0	1	0.4004	0.72099	2	3	0
KEGG	KEGG_SNARE_INTERACTIONS_IN_VESICULAR_TRANSPORT	38	37	1	0	0	25	53	0.8495	0.928191	2	1	0.4511	0.721014	9	10	0
GOTERM	WW domain binding	17	16	0	1	0	37	45	0.56	0.87451	1	1	0.3673	0.721204	4	5	0
PANTHER_BIOLOGICAL_PROCESS	Glycolysis	46	33	8	3	2	18	37	0.4997	1	2	2	0.2968	0.721337	8	10	0
BIOCARTA	MCM_PATHWAY	18	18	0	0	0	22	34	0.6022	0.970646	1	1	0.6977	0.722282	5	4	0
GOTERM	oligosaccharyltransferase complex	10	9	0	1	0	29	56	1	0.91957	0	0	0.399	0.722354	2	3	0
Ingenuity	NRF2-mediated.Oxidative.Stress.Response	51	49	0	1	1	32	55	1	0.992691	2	0	0.7158	0.722369	12	11	0
Ingenuity	Nitric.Oxide.Signaling.in.the.Cardiovascular.System	10	10	0	0	0	38	136	1	1	1	0	0.7525	0.72257	3	2	0
BIOCARTA	UCALPAIN_PATHWAY	18	18	0	0	0	54	69	0.5974	0.969511	1	1	0.6972	0.722753	5	4	0
BIOCARTA	CELL2CELL_PATHWAY	14	14	0	0	0	69	285	1	1	1	0	0.7146	0.723641	4	3	0
KEGG	KEGG_NOTCH_SIGNALING_PATHWAY	47	45	1	0	1	35	61	0.6717	0.925301	2	2	0.4518	0.723815	11	12	0
GOTERM	oxidoreductase activity, acting on the CH-OH group of donors, NAD or NADP as acceptor	10	9	0	1	0	21	40	0.3688	0.8327	0	1	0.4029	0.723979	2	3	0
KEGG	KEGG_TRYPTOPHAN_METABOLISM	40	37	1	2	0	30	43	0.5673	0.939212	2	2	0.4492	0.724004	9	10	0
GOTERM	response to interferon-gamma	10	9	0	1	0	48	64	1	0.919733	0	0	0.4001	0.724194	2	3	0
GOTERM	calcium ion binding	614	490	10	20	94	43	112	0.543	0.89783	25	24	0.2923	0.724431	123	127	0
GOTERM	negative regulation of proteolysis	10	9	0	1	0	20	53	0.3744	0.836579	0	1	0.3966	0.724471	2	3	0
PANTHER_BIOLOGICAL_PROCESS	Spermatogenesis_and_motility	129	92	20	7	10	21	64	0.8431	0.943501	5	3	0.2719	0.724904	23	26	0
BIOCARTA	STEM_PATHWAY	15	14	0	0	1	5	13	1	1	1	0	0.7132	0.724977	4	3	0
GOTERM	microvillus	17	16	0	1	0	20	26	0.5693	0.872008	1	1	0.3634	0.725162	4	5	0
GOTERM	glycine binding	11	9	0	2	0	30	97	0.064	0.695076	0	2	0.4035	0.725206	2	3	0
GOTERM	retinal ganglion cell axon guidance	16	16	0	0	0	184	226	1	0.976441	1	0	0.3736	0.725761	4	5	0
GOTERM	nuclear telomere cap complex	9	9	0	0	0	39	42	1	0.924297	0	0	0.3956	0.725907	2	3	0
GOTERM	regulation of actin cytoskeleton organization	10	9	1	0	0	42	66	0.0706	0.706242	0	2	0.4	0.726012	2	3	0
GOTERM	positive regulation of pathway-restricted SMAD protein phosphorylation	16	16	0	0	0	31	58	1	0.977508	1	0	0.3741	0.726224	4	5	0
GOTERM	negative regulation of osteoblast differentiation	17	16	0	1	0	35	47	1	0.977879	1	0	0.367	0.726397	4	5	0
BIOCARTA	HSP27_PATHWAY	15	14	1	0	0	17	35	0.509	0.900592	1	1	0.7159	0.7264	4	3	0
GOTERM	3',5'-cyclic-AMP phosphodiesterase activity	9	9	0	0	0	228	373	0.3734	0.835101	0	1	0.3993	0.726515	2	3	0
GOTERM	Rac GTPase binding	11	9	0	2	0	32	107	1	0.924093	0	0	0.4002	0.726583	2	3	0
GOTERM	cognition	10	9	0	1	0	35	100	1	0.919332	0	0	0.4052	0.726651	2	3	0
GOTERM	chromatin remodeling complex	11	9	0	2	0	40	89	1	0.926566	0	0	0.404	0.726887	2	3	0
GOTERM	nitrogen compound metabolic process	17	16	0	0	1	33	53	1	0.977319	1	0	0.3728	0.727117	4	5	0
GOTERM	calcium ion-dependent exocytosis	10	9	1	0	0	51	189	1	0.919625	0	0	0.4033	0.72724	2	3	0
GOTERM	double-strand break repair via nonhomologous end joining	10	9	0	1	0	77	94	1	0.923604	0	0	0.4014	0.727298	2	3	0
Ingenuity	Calcium.Signaling	10	10	0	0	0	167	171	1	1	1	0	0.7553	0.728958	3	2	0
PANTHER_MOLECULAR_FUNCTION	Myelin_protein	12	8	0	3	1	31	85	1	1	0	0	0.3233	0.728979	2	3	0
PANTHER_BIOLOGICAL_PROCESS	Regulation_of_lipid,_fatty_acid_and_steroid_metabolism	27	26	0	1	0	26	43	0.743	1	1	1	0.3139	0.729115	7	8	0
PANTHER_MOLECULAR_FUNCTION	Exoribonuclease	35	25	10	0	0	17	33	0.3617	0.907161	1	2	0.2744	0.729513	6	8	0
GOTERM	quinone binding	9	9	0	0	0	12	16	0.3733	0.836784	0	1	0.4041	0.729763	2	3	0
Ingenuity	Coagulation.System	28	24	0	2	2	20	41	0.7008	1	1	1	0.754	0.729918	6	5	0
PANTHER_MOLECULAR_FUNCTION	RNA_helicase	83	61	10	11	1	33	56	0.8166	1	3	2	0.2476	0.730315	15	18	0
KEGG	KEGG_NICOTINATE_AND_NICOTINAMIDE_METABOLISM	24	22	0	0	2	39	52	0.675	0.939889	1	1	0.485	0.732529	6	6	0
KEGG	KEGG_PENTOSE_PHOSPHATE_PATHWAY	27	22	0	4	1	29	36	0.3076	1	1	2	0.4913	0.732905	6	6	0
GOTERM	CTP biosynthetic process	11	9	0	1	1	24	48	1	0.924786	0	0	0.404	0.733217	2	3	0
GOTERM	heparin binding	111	102	3	3	3	26	74	0.2431	0.839526	5	7	0.3226	0.733301	26	28	0
GOTERM	response to pH	11	9	0	2	0	26	70	1	0.924826	0	0	0.401	0.733679	2	3	0
GOTERM	positive regulation of epithelial to mesenchymal transition	9	9	0	0	0	24	50	0.3667	0.839435	0	1	0.4	0.733773	2	3	0
PANTHER_BIOLOGICAL_PROCESS	Glucose_homeostasis	20	15	2	3	0	24	102	1	0.940542	1	0	0.3183	0.734217	4	5	0
GOTERM	poly(A) RNA binding	9	9	0	0	0	19	103	1	0.930097	0	0	0.4033	0.734407	2	3	0
GOTERM	positive regulation of gene-specific transcription from RNA polymerase II promoter	61	57	0	4	0	33	59	0.0599	0.717152	3	6	0.3458	0.734433	14	16	0
BIOCARTA	INFLAM_PATHWAY	29	23	4	0	2	6	20	0.7022	1	1	1	0.7073	0.734436	6	5	0
GOTERM	apoptotic mitochondrial changes	11	9	0	2	0	27	37	1	0.924582	0	0	0.4109	0.735093	2	3	0
GOTERM	kidney development	53	53	0	0	0	39	70	0.0461	0.724667	3	6	0.344	0.735342	13	15	0
GOTERM	voltage-gated sodium channel complex	12	9	0	0	3	102	106	0.3717	0.843777	0	1	0.4071	0.73541	2	3	0
GOTERM	proteinaceous extracellular matrix	225	196	3	8	18	30	93	0.3755	0.877105	10	11	0.3191	0.735509	49	52	0
BIOCARTA	SKP2E2F_PATHWAY	10	10	0	0	0	16	44	1	1	1	0	0.7488	0.735526	3	2	0
GOTERM	nucleotidyltransferase activity	74	68	3	2	1	39	69	0.4444	0.873657	3	4	0.3355	0.735631	17	19	0
GOTERM	neuromuscular junction	20	20	0	0	0	22	83	0.6454	0.900765	1	1	0.3801	0.735675	5	6	0
GOTERM	transcription initiation from RNA polymerase II promoter	67	61	2	4	0	27	45	0.1851	0.822542	3	5	0.3395	0.736033	15	17	0
GOTERM	positive regulation of T cell proliferation	25	24	0	1	0	25	45	0.7057	0.901103	1	1	0.3838	0.736198	6	7	0
GOTERM	feeding behavior	25	24	0	1	0	6	23	0.0286	0.684886	1	4	0.391	0.736438	6	7	0
PANTHER_BIOLOGICAL_PROCESS	General_mRNA_transcription_activities	45	38	5	2	0	26	39	0.8523	0.959031	2	1	0.3429	0.736598	10	11	0
GOTERM	neuron apoptosis	14	13	0	1	0	40	132	1	0.966132	1	0	0.4135	0.736617	3	4	0
PANTHER_BIOLOGICAL_PROCESS	Homeostasis	63	56	3	3	1	46	93	0.7786	0.98593	3	2	0.3121	0.736689	14	16	0
GOTERM	receptor signaling complex scaffold activity	13	13	0	0	0	29	70	0.4995	0.876891	1	1	0.4208	0.737073	3	4	0
GOTERM	microtubule associated complex	27	24	0	3	0	79	94	0.337	0.841641	1	2	0.3903	0.737161	6	7	0
GOTERM	membrane coat	24	24	0	0	0	45	64	0.7033	0.902003	1	1	0.3923	0.73717	6	7	0
GOTERM	ligand-dependent nuclear receptor transcription coactivator activity	26	24	0	2	0	32	59	0.704	0.901661	1	1	0.3904	0.737271	6	7	0
PANTHER_MOLECULAR_FUNCTION	Dehydrogenase	225	186	23	5	11	28	52	0.2123	0.836558	9	12	0.2334	0.737531	47	51	0
GOTERM	protein polyubiquitination	26	24	0	2	0	52	117	0.3404	0.847793	1	2	0.3862	0.738053	6	7	0
GOTERM	pyruvate metabolic process	14	13	0	1	0	28	47	1	0.964788	1	0	0.4117	0.738754	3	4	0
GOTERM	neuron projection development	37	35	0	2	0	58	130	0.5374	0.880082	2	2	0.3745	0.738847	9	10	0
GOTERM	cartilage development	37	35	1	1	0	35	103	0.5352	0.878502	2	2	0.3726	0.738904	9	10	0
GOTERM	ATP catabolic process	14	13	0	0	1	28	47	0.4901	0.871579	1	1	0.4231	0.739106	3	4	0
GOTERM	myoblast differentiation	13	13	0	0	0	20	51	0.4892	0.878869	1	1	0.4129	0.739125	3	4	0
GOTERM	JAK-STAT cascade	27	24	1	0	2	34	50	0.1074	0.693868	1	3	0.3845	0.739473	6	7	0
GOTERM	NLS-bearing substrate import into nucleus	13	13	0	0	0	71	120	0.1348	0.704028	1	2	0.4206	0.739615	3	4	0
GOTERM	collagen fibril organization	26	24	1	1	0	50	95	0.1147	0.725479	1	3	0.3829	0.739723	6	7	0
GOTERM	transcription factor TFTC complex	14	13	0	1	0	21	79	0.4887	0.870837	1	1	0.4151	0.739736	3	4	0
GOTERM	negative regulation of cell growth	88	81	1	4	2	24	59	0.9166	0.983371	4	2	0.3549	0.739773	20	22	0
GOTERM	regulation of protein metabolic process	45	42	0	3	0	44	62	0.1541	0.799677	2	4	0.3547	0.740297	11	12	0
GOTERM	DNA damage response, signal transduction by p53 class mediator resulting in induction of apoptosis	13	13	0	0	0	28	63	0.4878	0.87519	1	1	0.4165	0.740344	3	4	0
GOTERM	beta-tubulin binding	15	13	0	2	0	36	45	0.1385	0.716651	1	2	0.4142	0.740461	3	4	0
GOTERM	double-strand break repair	36	35	0	1	0	42	73	0.5289	0.875179	2	2	0.3658	0.740533	9	10	0
Ingenuity	Interferon.Signaling	24	20	2	1	1	20	40	0.6411	1	1	1	0.7756	0.740621	5	4	0
PANTHER_BIOLOGICAL_PROCESS	Phosphate_metabolism	91	76	8	5	2	54	90	0.3291	1	4	5	0.3307	0.74067	19	21	0
GOTERM	vasculogenesis	38	35	0	3	0	32	74	1	0.999124	2	0	0.3715	0.740708	9	10	0
GOTERM	in utero embryonic development	113	107	1	3	2	48	80	0.0836	0.728944	5	9	0.3367	0.740891	27	29	0
GOTERM	neurogenesis	20	20	0	0	0	29	90	0.0732	0.698821	1	3	0.3823	0.74094	5	6	0
GOTERM	melanosome	87	84	2	0	1	27	43	0.6145	0.898091	4	4	0.348	0.741086	21	23	0
GOTERM	regulation of neuronal synaptic plasticity	13	13	0	0	0	8	33	0.481	0.871668	1	1	0.4063	0.741191	3	4	0
GOTERM	translation factor activity, nucleic acid binding	23	20	1	2	0	22	51	0.2624	0.807546	1	2	0.3836	0.741199	5	6	0
GOTERM	specific transcriptional repressor activity	34	31	0	3	0	39	95	0.4663	0.877572	2	2	0.3702	0.741285	8	9	0
KEGG	KEGG_PROPANOATE_METABOLISM	33	31	1	0	1	39	78	0.4526	0.976841	2	2	0.5304	0.741302	8	8	0
GOTERM	spliceosomal snRNP assembly	26	24	1	1	0	15	19	0.115	0.724688	1	3	0.3824	0.74139	6	7	0
PANTHER_MOLECULAR_FUNCTION	Hydroxylase	21	18	2	1	0	22	44	0.6015	1	1	1	0.2823	0.741552	5	6	0
GOTERM	male gonad development	36	31	1	3	1	24	33	0.2	0.8069	2	3	0.3719	0.741644	8	9	0
GOTERM	SH3/SH2 adaptor activity	51	46	0	5	0	63	96	0.6703	0.901487	2	2	0.3597	0.741651	12	13	0
GOTERM	associative learning	13	13	0	0	0	23	75	0.485	0.872228	1	1	0.4182	0.741873	3	4	0
GOTERM	phosphotransferase activity, alcohol group as acceptor	20	20	0	0	0	73	92	0.6376	0.902232	1	1	0.3862	0.741877	5	6	0
GOTERM	tissue regeneration	20	20	0	0	0	26	46	0.6461	0.899266	1	1	0.3814	0.741891	5	6	0
GOTERM	vesicle membrane	14	13	0	1	0	46	79	0.4942	0.871861	1	1	0.4081	0.741924	3	4	0
GOTERM	protein amino acid dephosphorylation	128	119	3	5	1	47	127	0.3823	0.870596	6	7	0.3423	0.741979	30	32	0
GOTERM	organ regeneration	25	24	0	1	0	18	49	0.341	0.844892	1	2	0.391	0.742084	6	7	0
PANTHER_MOLECULAR_FUNCTION	Methyltransferase	99	84	14	1	0	27	52	0.414	0.978677	4	5	0.2582	0.742187	21	24	0
GOTERM	gap junction	14	13	0	0	1	14	20	1	0.963049	1	0	0.4129	0.742341	3	4	0
GOTERM	high-density lipoprotein particle	19	13	0	1	5	4	25	0.4874	0.868095	1	1	0.4101	0.742672	3	4	0
PANTHER_BIOLOGICAL_PROCESS	Tumor_suppressor	102	71	20	10	1	45	89	0.8814	0.930863	4	2	0.3072	0.742707	18	20	0
GOTERM	anatomical structure formation involved in morphogenesis	13	13	0	0	0	4	56	0.13	0.703967	1	2	0.4144	0.743083	3	4	0
KEGG	KEGG_NUCLEOTIDE_EXCISION_REPAIR	44	39	1	3	1	33	43	0.8641	0.930786	2	1	0.5287	0.743336	10	10	0
PANTHER_MOLECULAR_FUNCTION	Basic_helix-loop-helix_transcription_factor	103	92	7	2	2	6	45	0.6869	0.963784	5	4	0.2655	0.743503	23	26	0
GOTERM	glycolysis	42	35	1	4	2	19	29	0.8361	0.910627	2	1	0.3772	0.74379	9	10	0
KEGG	KEGG_VASOPRESSIN_REGULATED_WATER_REABSORPTION	44	42	0	2	0	29	68	0.8874	0.931132	2	1	0.4891	0.743914	11	11	0
GOTERM	neuron projection morphogenesis	15	13	0	2	0	81	89	1	0.965546	1	0	0.4163	0.745518	3	4	0
KEGG	KEGG_BASAL_TRANSCRIPTION_FACTORS	36	31	2	3	0	33	48	0.0696	1	2	4	0.5288	0.745634	8	8	0
GOTERM	hydrogen ion transporting ATP synthase activity, rotational mechanism	14	13	0	1	0	12	16	1	0.967655	1	0	0.423	0.745927	3	4	0
KEGG	KEGG_RENAL_CELL_CARCINOMA	70	67	0	3	0	61	75	0.6557	0.930391	3	3	0.5146	0.746216	17	17	0
GOTERM	spliceosomal complex	123	116	4	2	1	19	26	0.1281	0.788032	6	9	0.3571	0.746242	29	31	0
KEGG	KEGG_ANTIGEN_PROCESSING_AND_PRESENTATION	89	44	31	0	14	11	19	0.6519	0.94338	2	2	0.5516	0.746352	11	11	0
GOTERM	BMP signaling pathway	42	39	0	3	0	50	70	0.8677	0.929103	2	1	0.3823	0.746595	10	11	0
Ingenuity	Role.of.BRCA1.in.DNA.Damage.Response	29	29	0	0	0	57	68	0.7736	1	1	1	0.7741	0.746629	7	6	0
KEGG	KEGG_CITRATE_CYCLE_TCA_CYCLE	32	27	2	2	1	29	44	0.7473	0.91306	1	1	0.5342	0.747796	7	7	0
PANTHER_BIOLOGICAL_PROCESS	Other_intracellular_protein_traffic	62	57	5	0	0	49	86	0.5512	1	3	3	0.333	0.747879	14	16	0
KEGG	KEGG_GLYCOSYLPHOSPHATIDYLINOSITOL_GPI_ANCHOR_BIOSYNTHESIS	25	24	0	1	0	16	38	0.7052	0.931401	1	1	0.5702	0.747972	6	6	0
PANTHER_MOLECULAR_FUNCTION	Cytokine	16	15	0	1	0	19	29	0.5391	0.95371	1	1	0.3105	0.748687	4	5	0
KEGG	KEGG_VALINE_LEUCINE_AND_ISOLEUCINE_DEGRADATION	44	42	0	1	1	38	64	0.6316	0.930007	2	2	0.4813	0.748883	11	11	0
PANTHER_BIOLOGICAL_PROCESS	Other_carbohydrate_metabolism	56	49	2	1	4	28	55	0.7103	1	2	2	0.3284	0.749302	12	14	0
PANTHER_MOLECULAR_FUNCTION	Other_transcription_factor	349	300	23	13	13	24	59	0.4178	0.95677	15	16	0.2564	0.75057	75	80	0
PANTHER_BIOLOGICAL_PROCESS	Other_amino_acid_metabolism	30	27	3	0	0	24	44	0.7538	1	1	1	0.3592	0.750749	7	8	0
PANTHER_MOLECULAR_FUNCTION	Transferase	96	83	7	4	2	54	89	0.5965	0.993641	4	4	0.2362	0.750951	21	24	0
KEGG	KEGG_PRION_DISEASES	35	31	1	2	1	26	73	0.7935	0.922533	2	1	0.5248	0.751744	8	8	0
KEGG	KEGG_PRIMARY_IMMUNODEFICIENCY	35	28	2	4	1	17	25	0.7592	0.910889	1	1	0.5623	0.752235	7	7	0
PANTHER_MOLECULAR_FUNCTION	Gap_junction	19	15	0	1	3	6	11	0.541	0.946511	1	1	0.3132	0.752685	4	5	0
KEGG	KEGG_CELL_CYCLE	128	118	4	3	3	30	52	0.3814	0.981726	6	7	0.4896	0.752746	30	30	0
KEGG	KEGG_GAP_JUNCTION	90	84	1	2	3	44	126	0.417	0.973387	4	5	0.5405	0.753867	21	21	0
PANTHER_BIOLOGICAL_PROCESS	Other_protein_targeting_and_localization	18	16	1	0	1	29	29	0.5605	1	1	1	0.3678	0.754249	4	5	0
PANTHER_BIOLOGICAL_PROCESS	Other_developmental_process	104	81	10	6	7	32	104	0.1049	0.740345	4	7	0.36	0.75434	20	22	0
KEGG	KEGG_DILATED_CARDIOMYOPATHY	92	82	3	4	3	63	129	0.3923	0.968727	4	5	0.4867	0.75493	21	21	0
PANTHER_BIOLOGICAL_PROCESS	Cytokinesis	115	83	25	4	3	26	43	0.7893	0.995683	4	3	0.314	0.755027	21	23	0
KEGG	KEGG_HOMOLOGOUS_RECOMBINATION	28	27	0	1	0	37	69	0.1448	0.763382	1	3	0.5275	0.755643	7	7	0
KEGG	KEGG_PHOSPHATIDYLINOSITOL_SIGNALING_SYSTEM	76	74	0	1	1	73	138	0.978	0.991593	4	1	0.4931	0.756243	19	19	0
GOTERM	positive regulation of mitosis	19	17	1	0	1	26	44	0.5861	0.879033	1	1	0.4207	0.75649	4	5	0
GOTERM	cyclin-dependent protein kinase activity	31	28	0	2	1	57	80	0.0463	0.673904	1	4	0.4001	0.757216	7	8	0
GOTERM	retina development in camera-type eye	17	17	0	0	0	23	71	1	0.980619	1	0	0.4199	0.75724	4	5	0
PANTHER_BIOLOGICAL_PROCESS	Vitamin_metabolism	20	17	1	1	1	24	37	1	0.939472	1	0	0.4197	0.758865	4	5	0
GOTERM	potassium ion transport	154	144	1	3	6	33	105	0.7378	0.905513	7	6	0.3696	0.758884	36	38	0
GOTERM	perinuclear region of cytoplasm	299	285	1	7	6	41	88	0.4447	0.876694	14	15	0.3596	0.759058	71	74	0
GOTERM	phospholipase A2 activity	19	17	0	0	2	22	37	1	0.97899	1	0	0.4263	0.75909	4	5	0
KEGG	KEGG_GLYCINE_SERINE_AND_THREONINE_METABOLISM	31	28	0	3	0	21	27	0.7569	0.915578	1	1	0.5745	0.759386	7	7	0
GOTERM	peptidyl-threonine phosphorylation	18	17	0	1	0	65	120	1	0.98009	1	0	0.4228	0.759506	4	5	0
GOTERM	ATP biosynthetic process	53	47	0	4	2	44	101	0.9117	0.973854	2	1	0.3893	0.759723	12	13	0
PANTHER_BIOLOGICAL_PROCESS	Hearing	39	28	10	1	0	34	57	0.7576	1	1	1	0.4013	0.759956	7	8	0
GOTERM	mitochondrial small ribosomal subunit	18	17	1	0	0	12	22	0.2069	0.791037	1	2	0.4322	0.760067	4	5	0
GOTERM	sphingolipid metabolic process	18	17	1	0	0	44	67	0.5782	0.878266	1	1	0.4249	0.760475	4	5	0
GOTERM	response to interleukin-1	19	17	0	2	0	43	102	0.2032	0.791117	1	2	0.4228	0.760495	4	5	0
KEGG	KEGG_LINOLEIC_ACID_METABOLISM	29	24	1	0	4	21	32	1	0.983434	1	0	0.5774	0.760929	6	6	0
GOTERM	ribonuclease activity	17	17	0	0	0	11	35	1	0.978517	1	0	0.4249	0.761015	4	5	0
GOTERM	exocytosis	49	47	0	1	1	32	99	0.2061	0.828647	2	4	0.3873	0.761035	12	13	0
GOTERM	photoreceptor outer segment	18	17	0	1	0	65	135	0.2054	0.794377	1	2	0.4279	0.761048	4	5	0
KEGG	KEGG_STEROID_BIOSYNTHESIS	17	15	0	2	0	22	25	1	0.959851	1	0	0.5419	0.761158	4	4	0
GOTERM	ribosome binding	18	17	0	1	0	20	27	0.2067	0.792675	1	2	0.4281	0.761523	4	5	0
GOTERM	centriole	33	32	0	1	0	42	62	0.4791	0.876762	2	2	0.4	0.761893	8	9	0
PANTHER_BIOLOGICAL_PROCESS	Intracellular_protein_traffic	201	166	26	5	4	30	63	0.3151	1	8	10	0.3496	0.761916	42	44	0
GOTERM	regulation of angiogenesis	17	17	0	0	0	20	43	0.2162	0.790398	1	2	0.4269	0.762073	4	5	0
Panther	Alzheimer_disease-amyloid_secretase_pathway	25	24	0	0	1	28	67	1	0.99967	1	0	0.2401	0.762082	6	8	0
GOTERM	nucleotide-excision repair, DNA gap filling	17	17	0	0	0	34	43	0.5863	0.881956	1	1	0.4331	0.762705	4	5	0
GOTERM	cytolysis	19	17	2	0	0	14	36	1	0.979073	1	0	0.431	0.7629	4	5	0
PANTHER_BIOLOGICAL_PROCESS	DNA_degradation	12	9	2	1	0	22	21	1	0.956198	0	0	0.3934	0.763771	2	3	0
BIOCARTA	ACTINY_PATHWAY	20	19	0	1	0	44	54	0.6271	0.981101	1	1	0.742	0.763787	5	4	0
GOTERM	peptidyl-prolyl cis-trans isomerase activity	34	32	1	1	0	18	34	1	0.998494	2	0	0.4087	0.764131	8	9	0
PANTHER_BIOLOGICAL_PROCESS	Porphyrin_metabolism	15	13	0	2	0	14	27	1	0.945825	1	0	0.4197	0.766809	3	4	0
PANTHER_BIOLOGICAL_PROCESS	Protein_targeting	113	96	15	2	0	35	87	0.8657	0.92806	5	3	0.3556	0.76886	24	26	0
KEGG	KEGG_MATURITY_ONSET_DIABETES_OF_THE_YOUNG	25	25	0	0	0	6	22	0.1318	0.895453	1	3	0.6179	0.769309	6	6	0
Panther	Adrenaline_and_noradrenaline_biosynthesis	15	14	0	0	1	46	46	0.5149	0.93103	1	1	0.251	0.769433	4	5	0
GOTERM	cilium assembly	21	21	0	0	0	45	80	0.0161	0.7272	1	4	0.4327	0.770222	5	6	0
PANTHER_BIOLOGICAL_PROCESS	Cation_transport	482	402	34	17	29	39	107	0.7854	0.951141	20	17	0.3307	0.770245	101	104	0
KEGG	KEGG_JAK_STAT_SIGNALING_PATHWAY	155	122	5	3	25	24	48	0.1516	0.815189	6	9	0.5686	0.770949	31	30	0
GOTERM	regulation of sensory perception of pain	10	10	0	0	0	16	102	1	0.93398	1	0	0.4678	0.771599	3	3	0
KEGG	KEGG_HYPERTROPHIC_CARDIOMYOPATHY_HCM	85	77	3	3	2	37	124	0.5425	0.931967	4	4	0.5712	0.771806	19	19	0
KEGG	KEGG_N_GLYCAN_BIOSYNTHESIS	46	45	0	1	0	24	61	0.6611	0.940465	2	2	0.5886	0.77189	11	11	0
KEGG	KEGG_CYTOKINE_CYTOKINE_RECEPTOR_INTERACTION	267	198	10	7	52	16	36	0.178	0.939586	10	13	0.5462	0.772053	50	49	0
GOTERM	transcription	73	67	2	3	1	27	43	0.8533	0.949175	3	2	0.3977	0.772235	17	18	0
GOTERM	retrograde vesicle-mediated transport, Golgi to ER	21	21	0	0	0	31	51	0.6688	0.899619	1	1	0.4344	0.772274	5	6	0
KEGG	KEGG_SPHINGOLIPID_METABOLISM	40	37	2	1	0	40	55	0.2838	1	2	3	0.5925	0.772636	9	9	0
GOTERM	nitric oxide biosynthetic process	11	10	1	0	0	29	111	0.0852	0.697092	1	2	0.4757	0.772742	3	3	0
GOTERM	vascular endothelial growth factor receptor signaling pathway	11	10	0	1	0	48	67	0.3937	0.842789	1	1	0.4731	0.773102	3	3	0
GOTERM	regulation of calcium ion transport	10	10	0	0	0	18	140	1	0.931444	1	0	0.4713	0.773463	3	3	0
KEGG	KEGG_LEUKOCYTE_TRANSENDOTHELIAL_MIGRATION	118	106	3	4	5	41	93	0.431	0.967465	5	6	0.5768	0.773935	27	26	0
BIOCARTA	TNFR1_PATHWAY	29	28	1	0	0	39	60	0.7618	1	1	1	0.74	0.77419	7	6	0
GOTERM	activin binding	11	10	0	0	1	35	50	1	0.937651	1	0	0.4686	0.774917	3	3	0
GOTERM	NAD binding	10	10	0	0	0	27	34	0.3942	0.846209	1	1	0.4701	0.775384	3	3	0
GOTERM	chromatin silencing	10	10	0	0	0	16	19	0.4063	0.842433	1	1	0.4713	0.77585	3	3	0
GOTERM	tricarboxylic acid cycle	22	21	0	1	0	28	46	0.663	0.900166	1	1	0.4377	0.77588	5	6	0
GOTERM	elevation of cytosolic calcium ion concentration during G-protein signaling, coupled to IP3 second messenger (phospholipase C activating)	10	10	0	0	0	15	27	1	0.929895	1	0	0.4724	0.775923	3	3	0
GOTERM	transcription activator activity	219	203	2	11	3	35	68	0.1383	0.78874	10	14	0.3819	0.776398	51	53	0
GOTERM	hemoglobin complex	12	10	0	0	2	2	5	0.3991	0.844344	1	1	0.4762	0.776601	3	3	0
GOTERM	response to progesterone stimulus	21	21	0	0	0	16	76	0.6709	0.896888	1	1	0.4331	0.776648	5	6	0
GOTERM	protein complex binding	66	63	1	2	0	30	95	0.963	0.997288	3	1	0.3924	0.776672	16	17	0
Panther	Wnt_signaling_pathway	222	154	2	8	58	48	106	0.1476	0.98925	8	11	0.2176	0.777378	39	43	0
BIOCARTA	RARRXR_PATHWAY	15	15	0	0	0	41	93	0.5314	0.910578	1	1	0.7673	0.778166	4	3	0
GOTERM	ATP metabolic process	10	10	0	0	0	28	52	0.3997	0.842931	1	1	0.4742	0.778362	3	3	0
GOTERM	regulation of mitochondrial membrane potential	10	10	0	0	0	15	52	0.3979	0.841733	1	1	0.4809	0.778799	3	3	0
GOTERM	regulation of blood vessel size	10	10	0	0	0	3	11	1	0.937318	1	0	0.472	0.779083	3	3	0
PANTHER_BIOLOGICAL_PROCESS	tRNA_metabolism	42	40	2	0	0	20	26	1	0.996625	2	0	0.4127	0.7792	10	11	0
GOTERM	channel activity	10	10	0	0	0	21	29	0.0877	0.697539	1	2	0.4766	0.780225	3	3	0
GOTERM	positive regulation of neurogenesis	10	10	0	0	0	27	70	1	0.938585	1	0	0.4758	0.780967	3	3	0
GOTERM	regulation of protein catabolic process	10	10	0	0	0	49	126	0.4013	0.843344	1	1	0.4724	0.780973	3	3	0
GOTERM	3'-5'-exoribonuclease activity	10	10	0	0	0	11	17	0.4188	0.84423	1	1	0.4854	0.781213	3	3	0
GOTERM	protein amino acid deacetylation	11	10	0	1	0	19	21	0.3998	0.843883	1	1	0.4757	0.78142	3	3	0
GOTERM	protein tetramerization	10	10	0	0	0	40	117	0.4029	0.842186	1	1	0.4709	0.782092	3	3	0
PANTHER_BIOLOGICAL_PROCESS	Other_steroid_metabolism	13	10	2	0	1	19	19	1	0.957513	1	0	0.4714	0.782425	3	3	0
GOTERM	regulation of mitochondrial membrane permeability	10	10	0	0	0	17	53	0.4003	0.840875	1	1	0.4743	0.782767	3	3	0
Panther	Transcription_regulation_by_bZIP_transcription_factor	27	25	1	1	0	27	46	0.3672	0.924765	1	2	0.2648	0.782833	6	8	0
GOTERM	autophagic vacuole	10	10	0	0	0	22	76	0.4079	0.839239	1	1	0.4791	0.782921	3	3	0
GOTERM	polysaccharide binding	11	10	0	0	1	24	43	0.4071	0.839956	1	1	0.4848	0.782938	3	3	0
BIOCARTA	SET_PATHWAY	11	11	0	0	0	9	26	0.4266	0.922891	1	1	0.7957	0.783033	3	2	0
BIOCARTA	LYM_PATHWAY	11	11	0	0	0	21	31	1	1	1	0	0.7993	0.783411	3	2	0
GOTERM	activation of protein kinase activity	10	10	0	0	0	39	58	1	0.937605	1	0	0.4834	0.783588	3	3	0
GOTERM	ATPase activity, coupled	10	10	0	0	0	17	47	0.3999	0.843157	1	1	0.48	0.783663	3	3	0
GOTERM	neuron development	25	25	0	0	0	14	58	0.1293	0.71502	1	3	0.4383	0.783794	6	7	0
PANTHER_BIOLOGICAL_PROCESS	Cell_surface_receptor_mediated_signal_transduction	169	145	16	3	5	33	95	0.8548	0.934947	7	5	0.3915	0.783857	36	38	0
GOTERM	response to axon injury	10	10	0	0	0	28	47	0.4003	0.843893	1	1	0.4809	0.783894	3	3	0
GOTERM	transport vesicle membrane	12	10	1	1	0	111	95	1	0.938049	1	0	0.4843	0.783955	3	3	0
GOTERM	regulation of vasoconstriction	15	14	0	1	0	34	106	1	0.969828	1	0	0.4688	0.783985	4	4	0
GOTERM	positive regulation of innate immune response	11	10	0	1	0	13	28	1	0.946008	1	0	0.483	0.78415	3	3	0
GOTERM	Rab GTPase activator activity	51	44	4	2	1	70	121	0.8972	0.964007	2	1	0.4166	0.784159	11	12	0
GOTERM	telomeric DNA binding	10	10	0	0	0	26	57	1	0.934243	1	0	0.4827	0.784245	3	3	0
GOTERM	memory	25	25	0	0	0	26	114	1	0.995206	1	0	0.4431	0.784259	6	7	0
GOTERM	response to ionizing radiation	30	29	0	1	0	43	64	0.1704	0.801334	1	3	0.4349	0.784371	7	8	0
PANTHER_BIOLOGICAL_PROCESS	Protein_phosphorylation	660	554	58	23	25	59	112	0.5502	1	28	27	0.3651	0.784446	139	141	0
GOTERM	cellular defense response	60	48	3	4	5	15	25	0.7035	0.904755	2	2	0.4201	0.784518	12	13	0
GOTERM	copper ion binding	52	44	2	3	3	16	29	0.6483	0.898919	2	2	0.4203	0.784558	11	12	0
GOTERM	phosphoinositide phospholipase C activity	25	25	0	0	0	40	133	0.7187	0.906499	1	1	0.4396	0.784599	6	7	0
GOTERM	regulation of actin filament polymerization	10	10	0	0	0	30	45	1	0.936349	1	0	0.476	0.784614	3	3	0
GOTERM	regulation of peptidyl-tyrosine phosphorylation	10	10	0	0	0	144	193	0.406	0.841096	1	1	0.4844	0.78463	3	3	0
GOTERM	chaperone binding	29	29	0	0	0	14	89	0.4245	0.872555	1	2	0.44	0.78466	7	8	0
GOTERM	digestion	55	48	4	0	3	13	29	0.442	0.879408	2	3	0.4294	0.784784	12	13	0
GOTERM	retinol metabolic process	10	10	0	0	0	21	23	1	0.937851	1	0	0.4764	0.784902	3	3	0
GOTERM	nuclear membrane	86	83	1	2	0	45	73	0.988	0.996945	4	1	0.4096	0.785023	21	22	0
GOTERM	cysteine-type endopeptidase activity	58	48	3	2	5	30	43	0.0305	0.710662	2	6	0.4151	0.785053	12	13	0
PANTHER_BIOLOGICAL_PROCESS	Regulation_of_vasoconstriction,_dilation	43	40	1	2	0	15	30	0.8753	0.954442	2	1	0.4183	0.785154	10	11	0
PANTHER_BIOLOGICAL_PROCESS	Tricarboxylic_acid_pathway	36	25	10	1	0	36	65	0.7275	1	1	1	0.436	0.785912	6	7	0
KEGG	KEGG_VIRAL_MYOCARDITIS	73	46	22	2	3	36	82	0.6787	0.924908	2	2	0.629	0.786531	12	11	0
GOTERM	embryonic forelimb morphogenesis	14	14	0	0	0	8	42	0.1503	0.71743	1	2	0.473	0.787019	4	4	0
PANTHER_BIOLOGICAL_PROCESS	Sensory_perception	23	21	0	0	2	31	65	0.2795	0.90236	1	2	0.437	0.787084	5	6	0
GOTERM	dorsal/ventral pattern formation	29	29	0	0	0	12	60	0.4293	0.87082	1	2	0.4373	0.7871	7	8	0
GOTERM	inner ear development	15	14	0	1	0	18	65	0.0288	0.658718	1	3	0.4722	0.787186	4	4	0
GOTERM	nicotinic acetylcholine-activated cation-selective channel activity	16	14	0	0	2	17	26	0.5095	0.876972	1	1	0.4797	0.787233	4	4	0
BIOCARTA	RAB_PATHWAY	12	11	0	1	0	38	48	1	1	1	0	0.801	0.787275	3	2	0
PANTHER_BIOLOGICAL_PROCESS	DNA_repair	169	137	25	6	1	38	66	0.5314	1	7	7	0.3929	0.788067	34	36	0
KEGG	KEGG_ASTHMA	30	13	15	1	1	4	6	0.1407	0.749921	1	2	0.6706	0.788189	3	3	0
GOTERM	water transport	16	14	0	1	1	13	16	0.5094	0.876964	1	1	0.4774	0.788322	4	4	0
KEGG	KEGG_TIGHT_JUNCTION	134	123	3	2	6	47	132	0.5721	0.939698	6	6	0.5991	0.788349	31	30	0
GOTERM	pyridoxal phosphate binding	54	52	0	1	1	30	46	0.9315	0.982918	3	1	0.4311	0.788713	13	14	0
KEGG	KEGG_REGULATION_OF_ACTIN_CYTOSKELETON	216	192	5	10	9	58	87	0.6169	0.936691	10	9	0.5854	0.78874	48	47	0
GOTERM	double-stranded RNA binding	32	29	0	3	0	46	84	0.1833	0.797485	1	3	0.4474	0.788764	7	8	0
BIOCARTA	FIBRINOLYSIS_PATHWAY	12	11	0	0	1	20	37	1	1	1	0	0.8102	0.78956	3	2	0
GOTERM	actin filament bundle assembly	16	14	1	1	0	85	97	0.5133	0.879016	1	1	0.476	0.789769	4	4	0
GOTERM	nicotinic acetylcholine-gated receptor-channel complex	16	14	0	0	2	17	26	0.5142	0.878007	1	1	0.4859	0.790171	4	4	0
GOTERM	senescence	14	14	0	0	0	31	48	1	0.967159	1	0	0.4861	0.790286	4	4	0
GOTERM	protein kinase C activity	14	14	0	0	0	143	195	1	0.968894	1	0	0.4719	0.790463	4	4	0
GOTERM	protein amino acid methylation	14	14	0	0	0	26	38	0.1549	0.719522	1	2	0.475	0.790528	4	4	0
GOTERM	proton-transporting ATPase activity, rotational mechanism	19	18	0	1	0	20	27	1	0.979261	1	0	0.4731	0.790621	5	5	0
Panther	Cytoskeletal_regulation_by_Rho_GTPase	29	27	0	2	0	23	75	0.3936	0.985168	1	2	0.2181	0.79079	7	9	0
GOTERM	positive regulation of NF-kappaB transcription factor activity	42	37	1	4	0	23	47	0.8438	0.915096	2	1	0.4452	0.790839	9	10	0
GOTERM	I-kappaB kinase/NF-kappaB cascade	38	33	0	5	0	24	28	0.4977	0.877337	2	2	0.4438	0.790886	8	9	0
GOTERM	membrane protein ectodomain proteolysis	14	14	0	0	0	60	69	0.1505	0.716306	1	2	0.4806	0.791065	4	4	0
GOTERM	postsynaptic density	73	72	0	1	0	116	246	0.2823	0.846799	4	5	0.433	0.791072	18	19	0
GOTERM	ovarian follicle development	32	29	0	3	0	11	39	0.431	0.871813	1	2	0.4499	0.791162	7	8	0
GOTERM	protein K11-linked ubiquitination	14	14	0	0	0	28	37	0.5155	0.878847	1	1	0.4767	0.79119	4	4	0
BIOCARTA	EXTRINSIC_PATHWAY	13	11	0	0	2	20	35	0.4287	0.861766	1	1	0.8056	0.79136	3	2	0
GOTERM	extracellular ligand-gated ion channel activity	47	37	0	5	5	32	71	0.8524	0.917304	2	1	0.4434	0.791457	9	10	0
GOTERM	endosome membrane	74	68	0	6	0	34	53	0.4492	0.876669	3	4	0.4265	0.791507	17	18	0
GOTERM	sequence-specific DNA binding	509	432	19	19	39	14	59	0.3022	0.866857	22	24	0.4072	0.791617	108	110	0
GOTERM	cytokinesis	35	33	0	2	0	38	58	1	0.998169	2	0	0.445	0.791629	8	9	0
GOTERM	actin filament-based movement	15	14	0	1	0	97	101	1	0.969152	1	0	0.4736	0.791632	4	4	0
GOTERM	regulation of protein amino acid phosphorylation	15	14	0	1	0	73	88	0.1472	0.724559	1	2	0.4774	0.792263	4	4	0
KEGG	KEGG_GLYCOSPHINGOLIPID_BIOSYNTHESIS_GLOBO_SERIES	14	13	0	1	0	29	53	0.4896	0.949348	1	1	0.6691	0.792311	3	3	0
GOTERM	cellular component organization	15	14	0	1	0	108	187	0.1528	0.714025	1	2	0.4788	0.792383	4	4	0
GOTERM	neuroblast proliferation	14	14	0	0	0	31	51	1	0.968176	1	0	0.4818	0.792408	4	4	0
GOTERM	RNA catabolic process	14	14	0	0	0	19	22	0.5112	0.880012	1	1	0.4781	0.792411	4	4	0
GOTERM	cell-cell adhesion	67	64	1	1	1	89	165	0.2096	0.825102	3	5	0.4336	0.792502	16	17	0
GOTERM	histone mRNA catabolic process	14	14	0	0	0	42	61	0.5218	0.879282	1	1	0.4787	0.792632	4	4	0
GOTERM	NAD or NADH binding	37	33	0	2	2	29	50	0.4945	0.878417	2	2	0.4432	0.792786	8	9	0
GOTERM	regulation of protein localization	18	18	0	0	0	48	119	1	0.980043	1	0	0.479	0.793317	5	5	0
GOTERM	G2/M transition of mitotic cell cycle	18	18	0	0	0	48	90	0.6011	0.887325	1	1	0.4778	0.793319	5	5	0
GOTERM	RNA binding	598	521	20	29	28	22	50	0.268	0.844689	26	29	0.4017	0.793696	130	132	0
GOTERM	threonine-type endopeptidase activity	20	18	2	0	0	17	39	0.226	0.822995	1	2	0.4801	0.793716	5	5	0
GOTERM	mitochondrial outer membrane	81	76	0	4	1	31	46	0.331	0.852381	4	5	0.4358	0.79402	19	20	0
GOTERM	voltage-gated potassium channel complex	85	80	0	2	3	27	119	0.7663	0.906745	4	3	0.4326	0.794031	20	21	0
GOTERM	neural crest cell migration	19	18	0	1	0	30	52	0.6029	0.884863	1	1	0.4737	0.794244	5	5	0
GOTERM	iron ion transport	25	22	1	2	0	23	28	0.684	0.898644	1	1	0.4713	0.79427	6	6	0
GOTERM	Wnt receptor signaling pathway, calcium modulating pathway	21	18	0	0	3	26	41	0.5966	0.88714	1	1	0.4794	0.794446	5	5	0
GOTERM	biosynthetic process	49	45	1	3	0	28	50	0.3895	0.871318	2	3	0.4546	0.79587	11	12	0
GOTERM	activation of MAPK activity	55	53	1	0	1	23	63	0.5002	0.87331	3	3	0.4568	0.796182	13	14	0
GOTERM	synaptic transmission	166	155	0	4	7	42	144	0.6486	0.906954	8	7	0.4263	0.796624	39	40	0
GOTERM	mitochondrial matrix	155	143	0	8	4	24	46	0.5737	0.897276	7	7	0.4321	0.796636	36	37	0
GOTERM	glycoprotein binding	24	22	0	2	0	32	52	0.6865	0.897321	1	1	0.4844	0.796846	6	6	0
GOTERM	phospholipid biosynthetic process	49	45	1	3	0	46	58	0.6632	0.902051	2	2	0.4467	0.797169	11	12	0
GOTERM	embryonic placenta development	19	18	0	1	0	23	32	0.0568	0.671099	1	3	0.487	0.797358	5	5	0
GOTERM	negative regulation of inflammatory response	22	22	0	0	0	15	27	0.3006	0.839153	1	2	0.4898	0.797363	6	6	0
GOTERM	cellular membrane fusion	22	22	0	0	0	30	70	0.6709	0.897024	1	1	0.4851	0.797415	6	6	0
GOTERM	extracellular-glutamate-gated ion channel activity	19	18	0	1	0	281	329	0.5997	0.885853	1	1	0.4831	0.79743	5	5	0
GOTERM	G-protein coupled receptor activity	362	306	8	19	29	11	48	0.9044	0.994961	15	11	0.4263	0.797473	77	78	0
GOTERM	leukocyte cell-cell adhesion	27	22	0	4	1	33	70	0.6752	0.89821	1	1	0.4735	0.797575	6	6	0
GOTERM	cell adhesion	535	438	9	19	69	48	135	0.8264	0.963577	22	18	0.4282	0.797853	110	111	0
GOTERM	endosome transport	24	22	1	1	0	33	74	0.0201	0.679562	1	4	0.4792	0.798122	6	6	0
PANTHER_MOLECULAR_FUNCTION	Other_enzyme_inhibitor	16	12	3	0	1	13	24	0.4511	0.919453	1	1	0.3511	0.798391	3	4	0
GOTERM	positive regulation of interleukin-6 production	20	18	1	1	0	16	23	0.228	0.820486	1	2	0.4843	0.798408	5	5	0
GOTERM	protein import into nucleus	27	26	1	0	0	34	66	0.735	0.904228	1	1	0.4795	0.798516	7	7	0
GOTERM	enzyme inhibitor activity	28	26	0	2	0	22	54	0.3802	0.858205	1	2	0.4803	0.798686	7	7	0
GOTERM	metallopeptidase activity	91	80	1	3	7	46	119	0.2022	0.82267	4	6	0.4401	0.798737	20	21	0
GOTERM	ubiquitin-dependent protein catabolic process	146	128	7	10	1	55	77	0.0236	0.704105	6	12	0.4457	0.798797	32	33	0
GOTERM	peptidyl-serine phosphorylation	27	26	0	1	0	41	89	1	0.994666	1	0	0.482	0.799003	7	7	0
PANTHER_MOLECULAR_FUNCTION	Ribosomal_protein	465	171	282	9	3	6	14	0.3384	0.928698	9	10	0.2999	0.799207	43	46	0
GOTERM	cation transport	67	61	1	3	2	54	96	0.3656	0.860514	3	4	0.4624	0.799292	15	16	0
Panther	Oxytocin_receptor_mediated_signaling_pathway	16	16	0	0	0	46	169	0.5637	0.892887	1	1	0.5976	0.79961	4	4	0
GOTERM	response to hypoxia	130	128	0	2	0	30	70	0.8811	0.980223	6	4	0.4549	0.799676	32	33	0
GOTERM	neural tube closure	27	26	1	0	0	38	59	0.7411	0.901984	1	1	0.4894	0.800152	7	7	0
GOTERM	cilium axoneme	26	26	0	0	0	66	123	0.7469	0.902499	1	1	0.4917	0.800287	7	7	0
GOTERM	phosphoinositide-mediated signaling	35	34	1	0	0	46	76	0.2367	0.810199	2	3	0.4785	0.800412	9	9	0
GOTERM	protein serine/threonine phosphatase activity	37	34	1	2	0	38	70	0.2442	0.807582	2	3	0.4856	0.800476	9	9	0
PANTHER_BIOLOGICAL_PROCESS	Ectoderm_development	105	56	26	2	21	20	60	1	0.998141	3	0	0.4278	0.80049	14	15	0
PANTHER_MOLECULAR_FUNCTION	Peroxidase	27	23	0	1	3	11	49	0.3226	0.891115	1	2	0.3489	0.800529	6	7	0
PANTHER_MOLECULAR_FUNCTION	Other_actin_family_cytoskeletal_protein	31	23	7	1	0	16	39	1	1	1	0	0.3444	0.800627	6	7	0
GOTERM	heart development	123	120	0	3	0	40	89	0.559	0.902417	6	6	0.4533	0.800748	30	31	0
GOTERM	anti-apoptosis	180	172	4	4	0	20	45	0.1491	0.795833	9	12	0.4471	0.800976	43	44	0
GOTERM	focal adhesion	97	89	2	3	3	47	98	0.6628	0.903357	4	4	0.4649	0.801126	22	23	0
GOTERM	MHC class I receptor activity	14	7	7	0	0	10	13	1	0.913898	0	0	0.5582	0.801193	2	2	0
GOTERM	insoluble fraction	35	34	0	1	0	41	124	0.8195	0.906849	2	1	0.4803	0.801261	9	9	0
KEGG	KEGG_CALCIUM_SIGNALING_PATHWAY	178	161	2	9	6	50	124	0.8229	0.927442	8	6	0.6263	0.801297	40	39	0
KEGG	KEGG_AMINO_SUGAR_AND_NUCLEOTIDE_SUGAR_METABOLISM	44	43	0	1	0	29	49	0.3552	0.983045	2	3	0.6572	0.801418	11	10	0
GOTERM	ruffle membrane	27	26	1	0	0	51	95	1	0.994317	1	0	0.4904	0.801723	7	7	0
KEGG	KEGG_TYPE_I_DIABETES_MELLITUS	44	22	22	0	0	15	78	1	0.975498	1	0	0.6803	0.801905	6	5	0
GOTERM	protein kinase A binding	8	7	0	1	0	51	125	1	0.913127	0	0	0.5582	0.801955	2	2	0
GOTERM	cell aging	27	26	0	1	0	27	65	0.7363	0.902532	1	1	0.4892	0.802	7	7	0
GOTERM	oxygen transport	13	11	0	0	2	2	22	1	0.948889	1	0	0.5377	0.802014	3	3	0
GOTERM	polysome	13	11	0	2	0	70	97	0.4274	0.858725	1	1	0.5437	0.80209	3	3	0
GOTERM	low-density lipoprotein receptor activity	11	11	0	0	0	44	231	0.1023	0.689891	1	2	0.5405	0.802521	3	3	0
GOTERM	solute:hydrogen antiporter activity	15	11	1	2	1	61	119	1	0.951155	1	0	0.5366	0.802723	3	3	0
GOTERM	caveola	46	42	2	1	1	31	133	1	0.996057	2	0	0.4803	0.802748	11	11	0
PANTHER_MOLECULAR_FUNCTION	Other_cytoskeletal_proteins	40	30	7	3	0	27	93	0.4459	0.97069	2	2	0.3152	0.80278	8	9	0
KEGG	KEGG_LYSOSOME	121	113	2	5	1	25	39	0.6661	0.922747	6	5	0.6478	0.802823	28	27	0
GOTERM	cellular amino acid metabolic process	40	38	0	2	0	27	35	0.5837	0.887875	2	2	0.4852	0.802842	10	10	0
GOTERM	positive regulation of blood pressure	11	11	0	0	0	16	35	0.4332	0.859739	1	1	0.5361	0.802949	3	3	0
GOTERM	lipid metabolic process	211	192	3	5	11	30	48	0.6237	0.90202	10	9	0.4513	0.803021	48	49	0
GOTERM	microtubule organizing center	96	93	1	2	0	31	76	0.0938	0.718328	5	8	0.4664	0.803381	23	24	0
GOTERM	transcription repressor binding	12	11	0	0	1	82	204	1	0.947985	1	0	0.5406	0.804988	3	3	0
GOTERM	glycosaminoglycan biosynthetic process	11	11	0	0	0	29	97	0.4303	0.855869	1	1	0.5453	0.805099	3	3	0
PANTHER_MOLECULAR_FUNCTION	Mitochondrial_carrier_protein	66	56	3	5	2	17	39	0.3036	0.880044	3	4	0.3162	0.80532	14	16	0
GOTERM	immunological synapse	11	11	0	0	0	11	31	1	0.9516	1	0	0.5439	0.805415	3	3	0
Panther	Insulin/IGF_pathway-protein_kinase_B_signaling_cascade	50	45	1	3	1	10	80	0.3978	0.953263	2	3	0.5866	0.805418	11	11	0
PANTHER_MOLECULAR_FUNCTION	Non-motor_actin_binding_protein	165	136	17	11	1	53	123	0.9137	1	7	4	0.4403	0.805582	34	35	0
GOTERM	glial cell differentiation	12	11	0	1	0	41	109	0.1004	0.677948	1	2	0.5394	0.806093	3	3	0
PANTHER_MOLECULAR_FUNCTION	Other_enzyme_regulator	39	38	1	0	0	39	66	0.8637	0.992694	2	1	0.3397	0.806154	10	11	0
GOTERM	mRNA stabilization	11	11	0	0	0	19	23	0.4263	0.85976	1	1	0.5457	0.80616	3	3	0
GOTERM	dipeptidase activity	12	11	0	0	1	34	43	0.4278	0.855384	1	1	0.5457	0.806766	3	3	0
KEGG	KEGG_GLYCOSAMINOGLYCAN_DEGRADATION	21	18	0	1	2	43	91	0.6003	0.952502	1	1	0.6965	0.807288	5	4	0
BIOCARTA	TH1TH2_PATHWAY	19	16	2	1	0	25	30	1	1	1	0	0.8091	0.807365	4	3	0
GOTERM	protein self-association	11	11	0	0	0	79	118	0.1067	0.721158	1	2	0.545	0.808494	3	3	0
GOTERM	microtubule-based process	11	11	0	0	0	25	49	1	0.949185	1	0	0.5457	0.808674	3	3	0
GOTERM	endoderm development	11	11	0	0	0	33	60	0.0993	0.69576	1	2	0.5448	0.808708	3	3	0
GOTERM	oxygen transporter activity	13	11	0	0	2	2	22	1	0.950177	1	0	0.5423	0.809033	3	3	0
GOTERM	release of sequestered calcium ion into cytosol	11	11	0	0	0	66	128	0.4338	0.859701	1	1	0.5415	0.809202	3	3	0
GOTERM	centrosome organization	13	11	0	2	0	26	43	0.1014	0.700395	1	2	0.5461	0.80928	3	3	0
GOTERM	respiratory chain	53	42	9	2	0	10	16	0.6268	0.897793	2	2	0.4867	0.809307	11	11	0
Panther	Serine_glycine_biosynthesis	4	4	0	0	0	34	28	1	0.842038	0	0	0.687	0.809566	1	1	0
PANTHER_MOLECULAR_FUNCTION	Other_cytokine	22	17	3	0	2	8	24	0.0518	0.514578	1	3	0.4275	0.809638	4	5	0
PANTHER_MOLECULAR_FUNCTION	Large_G-protein	47	38	3	0	6	47	67	0.1225	0.710309	2	4	0.4874	0.80989	10	10	0
GOTERM	delayed rectifier potassium channel activity	12	11	0	0	1	36	134	1	0.951627	1	0	0.5475	0.810052	3	3	0
GOTERM	snRNA processing	11	11	0	0	0	57	63	1	0.954051	1	0	0.5448	0.810572	3	3	0
BIOCARTA	NO1_PATHWAY	31	30	1	0	0	43	137	0.44	0.876976	2	2	0.7979	0.810611	8	6	0
PANTHER_MOLECULAR_FUNCTION	Deacetylase	24	22	0	2	0	30	87	0.6766	0.994889	1	1	0.486	0.810731	6	6	0
GOTERM	COPI vesicle coat	11	11	0	0	0	31	51	1	0.953156	1	0	0.5419	0.810745	3	3	0
PANTHER_MOLECULAR_FUNCTION	Non-motor_microtubule_binding_protein	74	58	10	6	0	39	72	0.3258	0.88353	3	4	0.4869	0.810806	15	15	0
GOTERM	histone deacetylation	17	15	0	2	0	34	121	1	0.97148	1	0	0.5306	0.811602	4	4	0
GOTERM	positive regulation of interferon-gamma production	11	11	0	0	0	16	19	1	0.952504	1	0	0.5498	0.812112	3	3	0
PANTHER_MOLECULAR_FUNCTION	Carbohydrate_phosphatase	10	7	1	1	1	28	31	0.2947	0.914358	0	1	0.5575	0.812279	2	2	0
GOTERM	melanocyte differentiation	12	11	0	1	0	67	87	0.434	0.866242	1	1	0.5435	0.812426	3	3	0
Panther	FAS_signaling_pathway	22	21	0	0	1	47	70	0.6664	0.841904	1	1	0.6319	0.81261	5	5	0
GOTERM	lysophospholipase activity	12	11	1	0	0	39	61	1	0.952883	1	0	0.5494	0.812754	3	3	0
PANTHER_MOLECULAR_FUNCTION	Other_transfer/carrier_protein	130	97	19	0	14	20	55	0.5341	0.999237	5	5	0.4628	0.812917	24	25	0
GOTERM	morphogenesis of embryonic epithelium	11	11	0	0	0	27	38	1	0.949745	1	0	0.5427	0.812947	3	3	0
Panther	Angiotensin_II-stimulated_signaling_through_G_proteins_and_beta-arrestin	5	5	0	0	0	12	36	0.218	1	0	1	0.3633	0.813235	1	2	0
GOTERM	cerebellum development	11	11	0	0	0	15	113	0.43	0.867663	1	1	0.5499	0.813353	3	3	0
GOTERM	acyl-CoA dehydrogenase activity	11	11	0	0	0	39	77	0.4333	0.858269	1	1	0.544	0.813562	3	3	0
PANTHER_BIOLOGICAL_PROCESS	Fatty_acid_biosynthesis	14	14	0	0	0	22	69	0.5137	1	1	1	0.489	0.813645	4	4	0
PANTHER_MOLECULAR_FUNCTION	Hydrogen_transporter	46	38	6	2	0	13	27	0.5662	1	2	2	0.485	0.813882	10	10	0
PANTHER_MOLECULAR_FUNCTION	Acetylcholine_receptor	18	15	1	0	2	17	26	0.5361	0.964876	1	1	0.5347	0.813953	4	4	0
Panther	Cell_cycle	19	19	0	0	0	26	51	0.6234	0.847235	1	1	0.3397	0.814303	5	6	0
PANTHER_MOLECULAR_FUNCTION	Galactosidase	16	10	5	1	0	43	51	1	0.994473	1	0	0.4718	0.815533	3	3	0
PANTHER_MOLECULAR_FUNCTION	Voltage-gated_sodium_channel	17	11	3	0	3	97	90	0.426	0.886667	1	1	0.5504	0.81608	3	3	0
PANTHER_MOLECULAR_FUNCTION	Deaminase	23	23	0	0	0	25	53	0.6901	0.966308	1	1	0.5206	0.81639	6	6	0
Panther	EGF_receptor_signaling_pathway	43	40	0	1	2	47	96	1	0.987577	2	0	0.5662	0.816442	10	10	0
PANTHER_MOLECULAR_FUNCTION	Nuclease	85	70	10	5	0	35	79	0.4673	0.958873	4	4	0.3853	0.816661	18	19	0
PANTHER_MOLECULAR_FUNCTION	Other_G-protein_modulator	239	183	44	5	7	58	101	0.8175	0.992058	9	7	0.4325	0.816813	46	47	0
BIOCARTA	CBL_PATHWAY	13	12	0	1	0	94	146	1	1	1	0	0.8416	0.817125	3	2	0
PANTHER_BIOLOGICAL_PROCESS	Other_pathways_of_electron_transport	20	18	1	1	0	31	44	0.5972	1	1	1	0.4787	0.817432	5	5	0
PANTHER_BIOLOGICAL_PROCESS	Receptor_protein_tyrosine_kinase_signaling_pathway	211	180	18	7	6	62	134	0.0312	0.65905	9	15	0.4514	0.817497	45	46	0
PANTHER_MOLECULAR_FUNCTION	Nucleotide_phosphatase	26	24	2	0	0	31	97	1	1	1	0	0.3886	0.817565	6	7	0
Panther	Toll_receptor_signaling_pathway	30	26	0	3	1	16	20	0.737	0.857069	1	1	0.3172	0.817845	7	8	0
PANTHER_BIOLOGICAL_PROCESS	mRNA_transcription_termination	10	7	3	0	0	10	13	1	0.981477	0	0	0.5657	0.817893	2	2	0
GOTERM	retinol dehydrogenase activity	11	11	0	0	0	21	20	1	0.951594	1	0	0.5562	0.818482	3	3	0
PANTHER_BIOLOGICAL_PROCESS	Nerve-nerve_synaptic_transmission	81	69	2	6	4	48	147	0.674	1	3	3	0.459	0.818677	17	18	0
PANTHER_MOLECULAR_FUNCTION	Isomerase	20	17	3	0	0	12	34	1	0.98818	1	0	0.4247	0.819039	4	5	0
GOTERM	regulation of cell proliferation	65	62	0	3	0	18	49	0.6104	0.897521	3	3	0.482	0.81908	16	16	0
GOTERM	filamentous actin	13	11	0	2	0	49	92	1	0.951006	1	0	0.5459	0.81943	3	3	0
PANTHER_MOLECULAR_FUNCTION	Cell_adhesion_molecule	99	85	8	6	0	47	124	0.4266	0.974486	4	5	0.3639	0.819474	21	23	0
GOTERM	defense response to bacterium	90	58	15	2	15	5	17	0.7956	0.909918	3	2	0.4826	0.819683	15	15	0
PANTHER_MOLECULAR_FUNCTION	SNARE_protein	38	36	2	0	0	35	58	0.8446	0.992656	2	1	0.4199	0.819782	9	10	0
PANTHER_BIOLOGICAL_PROCESS	Proteolysis	960	684	128	28	120	28	63	0.0128	0.607686	34	46	0.4924	0.819809	171	170	0
GOTERM	odontogenesis	16	15	0	1	0	23	104	1	0.971168	1	0	0.5387	0.819869	4	4	0
GOTERM	regulation of excitatory postsynaptic membrane potential	15	15	0	0	0	30	240	1	0.971261	1	0	0.5344	0.820234	4	4	0
PANTHER_MOLECULAR_FUNCTION	Other_nucleic_acid_binding	41	29	10	2	0	28	54	0.4305	0.981554	1	2	0.4496	0.820521	7	8	0
GOTERM	proton transport	57	50	3	3	1	13	27	0.7249	0.902722	3	2	0.4861	0.820631	13	13	0
PANTHER_MOLECULAR_FUNCTION	Interleukin_receptor	40	25	7	5	3	37	47	0.3589	0.895368	1	2	0.4369	0.820837	6	7	0
PANTHER_BIOLOGICAL_PROCESS	Interferon-mediated_immunity	63	43	2	0	18	13	16	0.3637	1	2	3	0.5193	0.821321	11	11	0
PANTHER_MOLECULAR_FUNCTION	Transmembrane_receptor_regulatory/adaptor_protein	65	60	2	2	1	41	101	0.0785	0.721156	3	6	0.4237	0.821609	15	16	0
PANTHER_MOLECULAR_FUNCTION	Acyltransferase	122	96	16	8	2	27	50	0.3482	0.927357	5	6	0.4413	0.821666	24	25	0
GOTERM	regulation of endocytosis	15	15	0	0	0	59	132	0.5341	0.874053	1	1	0.5399	0.82199	4	4	0
PANTHER_MOLECULAR_FUNCTION	Non-receptor_tyrosine_protein_kinase	40	35	2	2	1	68	91	0.2535	0.902064	2	3	0.3751	0.82204	9	10	0
GOTERM	nuclear chromosome, telomeric region	15	15	0	0	0	30	49	1	0.971429	1	0	0.5403	0.822305	4	4	0
PANTHER_MOLECULAR_FUNCTION	mRNA_processing_factor	27	21	5	0	1	36	79	0.2798	0.88443	1	2	0.4283	0.822642	5	6	0
PANTHER_BIOLOGICAL_PROCESS	Mesoderm_development	144	124	10	6	4	31	110	0.0856	0.777606	6	10	0.4409	0.822797	31	32	0
GOTERM	3',5'-cyclic-nucleotide phosphodiesterase activity	11	11	0	0	0	157	297	1	0.947816	1	0	0.5541	0.822948	3	3	0
PANTHER_MOLECULAR_FUNCTION	Cell_junction_protein	13	10	0	2	1	43	66	0.4051	0.896238	1	1	0.4715	0.823371	3	3	0
Panther	Muscarinic_acetylcholine_receptor_1_and_3_signaling_pathway	8	8	0	0	0	71	165	1	0.908996	0	0	0.6311	0.823884	2	2	0
PANTHER_BIOLOGICAL_PROCESS	Lactation,_mammary_development	13	7	0	1	5	13	51	1	0.983414	0	0	0.5506	0.82413	2	2	0
GOTERM	glutathione transferase activity	21	19	0	0	2	13	16	0.6145	0.888621	1	1	0.5283	0.824276	5	5	0
Panther	mRNA_splicing	9	8	0	1	0	15	18	0.3355	0.915194	0	1	0.6308	0.824425	2	2	0
PANTHER_BIOLOGICAL_PROCESS	Oncogenesis	182	143	25	13	1	38	76	0.4201	1	7	8	0.4321	0.824505	36	37	0
GOTERM	heterogeneous nuclear ribonucleoprotein complex	17	15	0	2	0	14	21	0.1744	0.75644	1	2	0.5381	0.824604	4	4	0
GOTERM	regulation of immune response	15	15	0	0	0	24	40	1	0.971276	1	0	0.5417	0.824684	4	4	0
GOTERM	flagellum	19	19	0	0	0	30	102	0.6234	0.888456	1	1	0.5347	0.824715	5	5	0
PANTHER_BIOLOGICAL_PROCESS	Action_potential_propagation	23	16	3	0	4	38	61	1	0.937821	1	0	0.5866	0.824717	4	4	0
GOTERM	sulfate transport	15	15	0	0	0	36	48	0.5463	0.874862	1	1	0.5421	0.824947	4	4	0
GOTERM	beta-amyloid binding	16	15	0	1	0	24	90	1	0.972231	1	0	0.5464	0.824962	4	4	0
PANTHER_BIOLOGICAL_PROCESS	Cholesterol_metabolism	68	63	3	2	0	22	51	0.6136	1	3	3	0.52	0.825111	16	16	0
GOTERM	histone H3 acetylation	24	23	0	1	0	33	67	0.1045	0.697955	1	3	0.5272	0.825146	6	6	0
GOTERM	sodium ion transport	129	118	0	5	6	48	92	0.3611	0.87236	6	7	0.4769	0.825302	30	30	0
GOTERM	neurotransmitter secretion	21	19	0	1	1	24	176	0.0658	0.704507	1	3	0.5326	0.82531	5	5	0
GOTERM	midbrain development	15	15	0	0	0	8	23	0.5388	0.878165	1	1	0.5424	0.825332	4	4	0
PANTHER_MOLECULAR_FUNCTION	Other_cell_junction_protein	36	28	5	0	3	104	252	0.0488	0.53675	1	4	0.4079	0.825377	7	8	0
GOTERM	epithelial to mesenchymal transition	16	15	0	1	0	41	53	0.5328	0.875028	1	1	0.5421	0.825382	4	4	0
Panther	T_cell_activation	31	22	8	1	0	19	41	0.6759	0.837888	1	1	0.3047	0.825519	6	7	0
PANTHER_BIOLOGICAL_PROCESS	Amino_acid_transport	47	41	3	3	0	39	72	0.6152	1	2	2	0.4577	0.825572	10	11	0
PANTHER_BIOLOGICAL_PROCESS	Receptor_protein_serine/threonine_kinase_signaling_pathway	40	35	3	1	1	75	115	0.8374	0.990949	2	1	0.5309	0.825848	9	9	0
GOTERM	negative regulation of cell adhesion	23	23	0	0	0	27	207	0.3204	0.838008	1	2	0.5325	0.825915	6	6	0
GOTERM	response to amino acid stimulus	15	15	0	0	0	24	54	0.5383	0.87663	1	1	0.5442	0.826092	4	4	0
PANTHER_MOLECULAR_FUNCTION	Hydrolase	215	178	20	4	13	30	68	0.7921	0.993169	9	7	0.4857	0.826129	45	45	0
PANTHER_BIOLOGICAL_PROCESS	Angiogenesis	54	49	1	3	1	37	94	0.4559	1	2	3	0.4644	0.826859	12	13	0
PANTHER_BIOLOGICAL_PROCESS	Sulfur_redox_metabolism	20	19	1	0	0	24	37	0.6181	1	1	1	0.5401	0.827083	5	5	0
GOTERM	response to wounding	52	47	2	0	3	21	48	0.687	0.905487	2	2	0.5221	0.827109	12	12	0
PANTHER_MOLECULAR_FUNCTION	Antibacterial_response_protein	38	25	5	4	4	7	21	1	0.98717	1	0	0.4468	0.827118	6	7	0
GOTERM	mitochondrial respiratory chain complex I	43	35	7	1	0	12	17	0.8346	0.910266	2	1	0.5234	0.827603	9	9	0
GOTERM	cation binding	33	31	1	1	0	33	50	1	0.998621	2	0	0.5352	0.827666	8	8	0
GOTERM	hydrogen ion transmembrane transporter activity	21	19	2	0	0	11	18	0.2437	0.825722	1	2	0.5378	0.827666	5	5	0
PANTHER_MOLECULAR_FUNCTION	Oxidoreductase	53	43	6	4	0	22	49	1	0.99301	2	0	0.3839	0.827748	11	12	0
GOTERM	cellular component movement	101	94	1	4	2	28	58	0.8598	0.965523	5	3	0.501	0.827854	24	24	0
GOTERM	calcium-dependent protein binding	32	31	0	0	1	21	49	0.0156	0.644054	2	5	0.5338	0.827875	8	8	0
GOTERM	response to hydrogen peroxide	40	39	1	0	0	20	77	0.8701	0.93006	2	1	0.5224	0.827913	10	10	0
GOTERM	inactivation of MAPK activity	20	19	0	1	0	21	65	0.6295	0.897269	1	1	0.5358	0.827929	5	5	0
GOTERM	potassium channel regulator activity	23	23	0	0	0	27	75	1	0.992214	1	0	0.5352	0.82796	6	6	0
Panther	Cadherin_signaling_pathway	29	26	0	0	3	54	169	0.7409	0.838326	1	1	0.3075	0.828011	7	8	0
PANTHER_BIOLOGICAL_PROCESS	Coenzyme_and_prosthetic_group_metabolism	12	8	3	1	0	31	140	1	0.972058	0	0	0.6243	0.828168	2	2	0
PANTHER_BIOLOGICAL_PROCESS	Other_carbon_metabolism	82	70	5	3	4	27	38	0.8682	0.950926	4	2	0.4868	0.828216	18	18	0
PANTHER_BIOLOGICAL_PROCESS	Other_intracellular_signaling_cascade	225	194	20	10	1	54	129	0.1703	0.811241	10	13	0.4858	0.828254	49	49	0
GOTERM	positive regulation of B cell proliferation	21	19	0	1	1	12	32	1	0.979562	1	0	0.5336	0.828347	5	5	0
GOTERM	branching morphogenesis of a tube	23	23	0	0	0	14	55	0.6939	0.89945	1	1	0.5403	0.828373	6	6	0
GOTERM	structural constituent of ribosome	158	142	6	7	3	5	10	0.5618	0.897474	7	7	0.4908	0.8284	36	36	0
GOTERM	mitochondrial electron transport, NADH to ubiquinone	43	35	7	1	0	12	18	0.8315	0.911426	2	1	0.5237	0.828523	9	9	0
GOTERM	activation of adenylate cyclase activity	24	23	0	1	0	31	57	0.1089	0.692937	1	3	0.5306	0.828523	6	6	0
GOTERM	pigmentation	22	19	0	3	0	44	83	0.2509	0.826381	1	2	0.533	0.828591	5	5	0
GOTERM	scavenger receptor activity	45	43	0	0	2	31	53	0.6371	0.896917	2	2	0.5143	0.828609	11	11	0
PANTHER_BIOLOGICAL_PROCESS	Cell_structure	687	485	92	20	90	33	86	0.9841	0.994101	24	15	0.4481	0.828668	121	122	0
PANTHER_BIOLOGICAL_PROCESS	Receptor_mediated_endocytosis	111	94	7	6	4	30	63	0.8657	0.937389	5	3	0.4959	0.828847	24	24	0
PANTHER_MOLECULAR_FUNCTION	Phosphatase_modulator	21	18	2	1	0	72	113	1	0.981565	1	0	0.4852	0.828902	5	5	0
PANTHER_BIOLOGICAL_PROCESS	Oxidative_phosphorylation	78	61	15	1	1	9	20	0.3634	1	3	4	0.4609	0.828993	15	16	0
PANTHER_BIOLOGICAL_PROCESS	Extracellular_transport_and_import	89	66	10	2	11	42	55	0.8504	0.952789	3	2	0.4831	0.828997	17	17	0
GOTERM	chromosome segregation	44	43	0	1	0	29	46	0.6479	0.897458	2	2	0.5155	0.829022	11	11	0
GOTERM	damaged DNA binding	44	43	1	0	0	30	45	0.6397	0.89687	2	2	0.5254	0.829093	11	11	0
GOTERM	protein N-terminus binding	73	70	1	2	0	31	67	0.6957	0.901337	4	3	0.4996	0.829201	18	18	0
PANTHER_BIOLOGICAL_PROCESS	Other_nucleoside,_nucleotide_and_nucleic_acid_metabolism	29	28	1	0	0	46	71	0.7593	1	1	1	0.5677	0.8298	7	7	0
GOTERM	heterophilic cell-cell adhesion	21	19	0	2	0	19	87	0.6182	0.889893	1	1	0.5419	0.829957	5	5	0
GOTERM	protein oligomerization	26	23	0	3	0	33	41	0.1075	0.700863	1	3	0.5317	0.830043	6	6	0
Panther	De_novo_purine_biosynthesis	26	24	0	0	2	31	56	0.7021	0.83868	1	1	0.5775	0.830043	6	6	0
PANTHER_MOLECULAR_FUNCTION	Chemokine	54	28	8	0	18	3	15	0.4162	0.947511	1	2	0.4064	0.830152	7	8	0
GOTERM	elevation of cytosolic calcium ion concentration	88	78	0	4	6	13	54	0.9052	0.97956	4	2	0.4993	0.830631	20	20	0
PANTHER_MOLECULAR_FUNCTION	Kinase_inhibitor	43	35	5	2	1	14	42	1	0.988325	2	0	0.3737	0.830639	9	10	0
GOTERM	sensory perception of sound	91	86	2	3	0	49	133	0.4417	0.877623	4	5	0.4972	0.830794	22	22	0
GOTERM	microtubule binding	58	55	0	3	0	47	84	0.1325	0.770644	3	5	0.5199	0.830842	14	14	0
GOTERM	negative regulation of neuron differentiation	29	27	1	1	0	6	73	1	0.995097	1	0	0.5251	0.830992	7	7	0
GOTERM	synaptic vesicle membrane	44	43	0	1	0	64	104	0.8873	0.962503	2	1	0.5288	0.831329	11	11	0
GOTERM	membrane fraction	479	432	10	15	22	38	83	0.5627	0.897537	22	21	0.496	0.831333	108	108	0
PANTHER_BIOLOGICAL_PROCESS	Fatty_acid_beta-oxidation	27	23	4	0	0	45	79	1	0.958843	1	0	0.5296	0.832178	6	6	0
PANTHER_MOLECULAR_FUNCTION	Nucleotide_kinase	58	42	10	3	3	61	140	0.6306	0.993246	2	2	0.3395	0.832261	11	12	0
PANTHER_MOLECULAR_FUNCTION	Phospholipase	54	47	3	1	3	29	71	0.9093	0.990629	2	1	0.5152	0.833537	12	12	0
Panther	Parkinson_disease	43	40	3	0	0	20	70	0.8775	0.925123	2	1	0.5613	0.833563	10	10	0
KEGG	KEGG_PROTEIN_EXPORT	24	23	1	0	0	30	65	0.6919	0.943179	1	1	0.7132	0.834142	6	5	0
KEGG	KEGG_TAURINE_AND_HYPOTAURINE_METABOLISM	10	10	0	0	0	25	30	0.4089	0.960247	1	1	0.7518	0.834239	3	2	0
PANTHER_BIOLOGICAL_PROCESS	Cell_communication	335	290	22	14	9	30	104	0.4697	1	15	15	0.4797	0.834256	73	73	0
PANTHER_MOLECULAR_FUNCTION	Basal_transcription_factor	63	42	16	4	1	37	69	0.3445	0.88237	2	3	0.3553	0.834722	11	12	0
PANTHER_MOLECULAR_FUNCTION	Transfer/carrier_protein	108	88	18	0	2	32	72	0.6528	0.976174	4	4	0.4387	0.835172	22	23	0
Panther	Muscarinic_acetylcholine_receptor_2_and_4_signaling_pathway	5	5	0	0	0	41	131	0.2244	1	0	1	0.3684	0.835476	1	2	0
KEGG	KEGG_DORSO_VENTRAL_AXIS_FORMATION	25	23	2	0	0	88	106	0.3183	1	1	2	0.7234	0.836135	6	5	0
Panther	Ionotropic_glutamate_receptor_pathway	36	35	0	1	0	70	156	0.5369	0.865565	2	2	0.5334	0.83629	9	9	0
KEGG	KEGG_LONG_TERM_POTENTIATION	70	65	0	4	1	74	157	0.9635	0.987146	3	1	0.6904	0.837969	16	15	0
PANTHER_MOLECULAR_FUNCTION	Other_cytokine_receptor	16	13	3	0	0	17	32	0.136	0.737522	1	2	0.4104	0.838208	3	4	0
PANTHER_MOLECULAR_FUNCTION	DNA-directed_DNA_polymerase	23	20	0	2	1	35	54	0.6429	0.997961	1	1	0.3839	0.838578	5	6	0
GOTERM	protein modification process	148	136	1	6	5	54	81	0.0363	0.684736	7	12	0.5296	0.839073	34	34	0
Ingenuity	Serotonin.Receptor.Signaling	14	14	0	0	0	20	48	0.5124	1	1	1	0.8981	0.839278	4	2	0
GOTERM	calcium-transporting ATPase activity	9	8	0	1	0	83	96	1	0.917088	0	0	0.6261	0.839531	2	2	0
GOTERM	cell leading edge	13	12	0	1	0	64	82	1	0.956992	1	0	0.6061	0.839568	3	3	0
PANTHER_MOLECULAR_FUNCTION	Other_kinase	51	45	6	0	0	44	66	0.9035	0.992105	2	1	0.4544	0.839576	11	12	0
GOTERM	B cell differentiation	34	32	0	1	1	47	86	0.4851	0.875981	2	2	0.5606	0.839636	8	8	0
GOTERM	arylsulfatase activity	12	8	0	4	0	104	104	1	0.915064	0	0	0.6333	0.839639	2	2	0
KEGG	KEGG_GLUTATHIONE_METABOLISM	50	45	0	2	3	13	18	0.3823	0.992498	2	3	0.7105	0.83974	11	10	0
GOTERM	voltage-gated sodium channel activity	15	12	0	0	3	89	88	0.4629	0.864917	1	1	0.6035	0.839901	3	3	0
Ingenuity	Xenobiotic.Metabolism.Signaling	39	38	0	0	1	43	74	0.5722	1	2	2	0.8767	0.840077	10	7	0
GOTERM	lung development	62	60	0	2	0	38	59	0.3484	0.860757	3	4	0.5404	0.840169	15	15	0
GOTERM	cytoplasmic part	10	8	1	1	0	19	61	0.3451	0.814856	0	1	0.6288	0.840338	2	2	0
GOTERM	intracellular protein transport	179	164	4	10	1	50	76	0.7064	0.905293	8	7	0.5268	0.840448	41	41	0
GOTERM	prefoldin complex	10	8	0	2	0	15	43	0.3338	0.810497	0	1	0.6294	0.840495	2	2	0
PANTHER_MOLECULAR_FUNCTION	Select_regulatory_molecule	79	69	5	3	2	29	123	0.8659	1	3	2	0.3484	0.840683	17	19	0
Panther	Vasopressin_synthesis	10	9	0	0	1	44	63	1	0.923322	0	0	0.3869	0.842094	2	3	0
Panther	Pyrimidine_Metabolism	6	6	0	0	0	27	160	0.2652	1	0	1	0.4718	0.842333	2	2	0
Panther	General_transcription_by_RNA_polymerase_I	12	12	0	0	0	20	21	1	0.922584	1	0	0.6094	0.842467	3	3	0
KEGG	KEGG_BASE_EXCISION_REPAIR	35	32	2	1	0	13	23	0.8039	0.912229	2	1	0.7248	0.843233	8	7	0
Panther	Coenzyme_A_biosynthesis	7	7	0	0	0	24	26	0.3049	0.95478	0	1	0.5566	0.843368	2	2	0
Ingenuity	IL-10.Signaling	25	23	1	1	0	30	33	1	1	1	0	0.8653	0.843674	6	4	0
GOTERM	perikaryon	29	28	0	1	0	82	130	1	0.997722	1	0	0.5683	0.843847	7	7	0
GOTERM	response to peptide hormone stimulus	49	44	0	3	2	23	59	0.1744	0.791624	2	4	0.5559	0.843853	11	11	0
GOTERM	negative regulation of phosphorylation	13	12	0	0	1	7	18	1	0.955542	1	0	0.605	0.844113	3	3	0
GOTERM	ubiquitin thiolesterase activity	77	60	7	9	1	56	66	0.0088	0.761205	3	8	0.549	0.844386	15	15	0
GOTERM	phospholipid metabolic process	31	28	1	0	2	20	35	0.762	0.901882	1	1	0.5696	0.844394	7	7	0
PANTHER_MOLECULAR_FUNCTION	Serine/threonine_protein_kinase_receptor	25	22	0	2	1	41	68	0.6734	0.990972	1	1	0.4748	0.844514	6	6	0
GOTERM	cytoplasmic membrane-bounded vesicle	87	84	1	1	1	40	69	0.2395	0.824181	4	6	0.5446	0.844525	21	21	0
GOTERM	regulation of synaptic plasticity	20	20	0	0	0	33	175	0.2565	0.826646	1	2	0.5832	0.844604	5	5	0
GOTERM	prostaglandin metabolic process	9	8	0	0	1	15	21	1	0.914886	0	0	0.6283	0.844716	2	2	0
GOTERM	positive regulation of neuron differentiation	20	20	0	0	0	7	52	0.2658	0.811182	1	2	0.5821	0.844762	5	5	0
GOTERM	copper ion transport	14	12	0	2	0	21	34	1	0.956922	1	0	0.6041	0.844783	3	3	0
GOTERM	mitotic chromosome condensation	12	12	0	0	0	39	57	0.4526	0.864578	1	1	0.6045	0.844844	3	3	0
GOTERM	phosphatidylinositol-4,5-bisphosphate binding	13	12	0	1	0	30	53	0.4648	0.871204	1	1	0.6045	0.844844	3	3	0
GOTERM	lymph node development	10	8	2	0	0	42	56	1	0.915396	0	0	0.6308	0.844866	2	2	0
GOTERM	spindle microtubule	22	20	0	2	0	31	62	0.6419	0.901151	1	1	0.5874	0.844884	5	5	0
GOTERM	fat cell differentiation	24	24	0	0	0	30	65	0.3354	0.84921	1	2	0.5795	0.844886	6	6	0
Panther	Heterotrimeric_G-protein_signaling_pathway-rod_outer_segment_phototransduction	26	23	0	3	0	39	63	0.6921	0.842784	1	1	0.5382	0.8449	6	6	0
GOTERM	lipid transporter activity	19	16	1	0	2	21	30	0.5588	0.876045	1	1	0.5894	0.845004	4	4	0
GOTERM	cellular copper ion homeostasis	10	8	0	1	1	17	62	1	0.91669	0	0	0.6297	0.845035	2	2	0
GOTERM	skeletal muscle tissue development	33	28	0	2	3	8	50	0.7601	0.902401	1	1	0.5678	0.845036	7	7	0
GOTERM	p53 binding	21	20	0	1	0	41	60	0.6357	0.901734	1	1	0.5878	0.845488	5	5	0
Panther	JAK/STAT_signaling_pathway	8	8	0	0	0	27	72	0.3385	0.915535	0	1	0.6325	0.845527	2	2	0
GOTERM	positive regulation of natural killer cell mediated cytotoxicity	15	12	1	1	1	20	50	0.4497	0.864282	1	1	0.6096	0.845531	3	3	0
GOTERM	negative regulation of transcription, DNA-dependent	85	80	0	4	1	33	76	0.3705	0.866128	4	5	0.5354	0.845573	20	20	0
GOTERM	nuclear inner membrane	22	20	1	1	0	48	67	0.6447	0.901049	1	1	0.5779	0.845603	5	5	0
GOTERM	GTP biosynthetic process	10	8	0	1	1	16	50	1	0.917842	0	0	0.6261	0.845629	2	2	0
GOTERM	nucleoside diphosphate kinase activity	10	8	0	1	1	16	50	1	0.916909	0	0	0.6302	0.845735	2	2	0
GOTERM	T cell receptor signaling pathway	21	20	0	1	0	55	92	1	0.983133	1	0	0.5829	0.845845	5	5	0
GOTERM	interleukin-1 receptor binding	10	8	0	1	1	9	16	1	0.916471	0	0	0.6325	0.84585	2	2	0
GOTERM	mitochondrial nucleoid	30	28	0	1	1	20	32	0.414	0.866	1	2	0.5711	0.845954	7	7	0
GOTERM	guanyl nucleotide binding	18	16	0	0	2	54	91	0.562	0.871656	1	1	0.5984	0.845984	4	4	0
Panther	Thyrotropin-releasing_hormone_receptor_signaling_pathway	11	11	0	0	0	10	26	0.4291	0.956646	1	1	0.8061	0.846068	3	2	0
GOTERM	phosphate binding	15	12	2	1	0	23	53	0.1181	0.71208	1	2	0.608	0.846124	3	3	0
GOTERM	reverse cholesterol transport	16	12	1	0	3	23	48	0.1169	0.726235	1	2	0.6015	0.846156	3	3	0
GOTERM	electron transport chain	96	80	9	5	2	13	31	0.5777	0.899334	4	4	0.5416	0.846332	20	20	0
Panther	Apoptosis_signaling_pathway	53	46	3	1	3	28	38	0.1961	0.983846	2	4	0.4792	0.846449	12	12	0
Panther	TGF-beta_signaling_pathway	64	60	0	2	2	25	54	0.5832	0.850047	3	3	0.4269	0.846753	15	16	0
GOTERM	T cell differentiation in the thymus	14	12	0	0	2	36	84	1	0.960721	1	0	0.6116	0.846753	3	3	0
Panther	Integrin_signalling_pathway	124	118	2	2	2	77	110	0.71	0.850066	6	5	0.4899	0.847004	30	30	0
Panther	p53_pathway_feedback_loops_2	13	13	0	0	0	66	79	1	0.933935	1	0	0.4213	0.847194	3	4	0
Panther	p53_pathway_by_glucose_deprivation	11	10	0	1	0	31	72	1	0.925849	1	0	0.4663	0.847338	3	3	0
GOTERM	actin cytoskeleton reorganization	17	16	0	1	0	116	116	1	0.974638	1	0	0.5862	0.847338	4	4	0
Panther	Oxidative_stress_response	33	30	0	2	1	19	48	1	0.98627	2	0	0.4805	0.848549	8	8	0
PANTHER_BIOLOGICAL_PROCESS	Other_sulfur_metabolism	17	16	1	0	0	38	61	0.5652	1	1	1	0.5953	0.849146	4	4	0
GOTERM	aerobic respiration	14	12	1	1	0	32	52	0.1213	0.696833	1	2	0.6079	0.849328	3	3	0
PANTHER_BIOLOGICAL_PROCESS	Pentose-phosphate_shunt	10	8	1	1	0	18	20	1	0.974046	0	0	0.6349	0.849363	2	2	0
BIOCARTA	G1_PATHWAY	28	27	0	0	1	29	65	1	1	1	0	0.8436	0.849391	7	5	0
GOTERM	nuclear pore	66	64	1	1	0	43	63	1	1	3	0	0.5518	0.849908	16	16	0
GOTERM	endoplasmic reticulum unfolded protein response	20	20	0	0	0	15	38	1	0.982537	1	0	0.5869	0.849958	5	5	0
GOTERM	translation regulator activity	16	16	0	0	0	7	31	0.5621	0.872838	1	1	0.5937	0.850482	4	4	0
BIOCARTA	COMP_PATHWAY	19	13	4	0	2	43	47	0.4806	0.895566	1	1	0.8646	0.850605	3	2	0
GOTERM	WASH complex	11	8	3	0	0	64	66	0.3422	0.811509	0	1	0.6352	0.850966	2	2	0
GOTERM	cell cycle arrest	104	100	2	1	1	29	60	0.559	0.900342	5	5	0.5441	0.851099	25	25	0
BIOCARTA	SALMONELLA_PATHWAY	13	13	0	0	0	37	36	1	1	1	0	0.8753	0.852019	3	2	0
Panther	Axon_guidance_mediated_by_Slit/Robo	11	11	0	0	0	174	311	1	0.931346	1	0	0.7989	0.852716	3	2	0
GOTERM	dolichyl-diphosphooligosaccharide-protein glycotransferase activity	9	8	0	1	0	30	63	1	0.918366	0	0	0.6348	0.852831	2	2	0
Panther	PI3_kinase_pathway	13	13	0	0	0	12	47	0.026	0.48015	1	3	0.4218	0.854012	3	4	0
GOTERM	sodium:potassium-exchanging ATPase activity	10	8	0	1	1	27	23	1	0.917045	0	0	0.635	0.85465	2	2	0
GOTERM	ion transport	511	450	6	21	34	42	101	0.9038	0.99553	23	17	0.5539	0.854899	113	111	0
GOTERM	microfilament motor activity	14	12	0	0	2	97	115	1	0.956326	1	0	0.6162	0.85539	3	3	0
GOTERM	positive regulation of peptidyl-tyrosine phosphorylation	37	36	0	1	0	15	47	0.5466	0.88466	2	2	0.5638	0.855432	9	9	0
GOTERM	chemokine receptor activity	19	16	0	1	2	7	14	1	0.977603	1	0	0.6	0.855474	4	4	0
GOTERM	single-stranded DNA binding	49	48	0	1	0	24	49	0.0865	0.693724	2	5	0.5608	0.855504	12	12	0
GOTERM	DNA fragmentation involved in apoptosis	18	17	0	1	0	22	29	0.5812	0.879626	1	1	0.6434	0.855544	4	4	0
GOTERM	nucleoside-triphosphatase activity	59	56	1	0	2	41	74	0.0215	0.697888	3	7	0.5478	0.855578	14	14	0
GOTERM	ruffle	54	52	0	2	0	53	73	1	0.997155	3	0	0.5558	0.855602	13	13	0
GOTERM	non-membrane spanning protein tyrosine kinase activity	40	37	0	2	1	68	93	0.2844	0.836681	2	3	0.5903	0.855659	9	9	0
GOTERM	protein secretion	16	16	0	0	0	29	48	0.5649	0.874999	1	1	0.5972	0.855702	4	4	0
GOTERM	anchored to plasma membrane	16	16	0	0	0	21	65	1	0.978151	1	0	0.5983	0.855747	4	4	0
GOTERM	positive regulation of mesenchymal cell proliferation	16	16	0	0	0	40	63	0.5628	0.872325	1	1	0.6012	0.855791	4	4	0
GOTERM	nucleotide metabolic process	26	25	0	0	1	23	95	0.7219	0.906041	1	1	0.6192	0.855792	6	6	0
GOTERM	superoxide metabolic process	14	12	0	2	0	14	38	0.458	0.86568	1	1	0.61	0.855845	3	3	0
GOTERM	peripheral nervous system development	25	25	0	0	0	36	103	0.3561	0.843591	1	2	0.6206	0.855873	6	6	0
GOTERM	acetylglucosaminyltransferase activity	10	8	1	1	0	92	195	0.3315	0.807417	0	1	0.6347	0.855902	2	2	0
GOTERM	tumor necrosis factor receptor activity	10	8	0	1	1	10	33	1	0.916034	0	0	0.6363	0.855912	2	2	0
GOTERM	ESC/E(Z) complex	9	8	0	1	0	54	81	0.3435	0.814222	0	1	0.6346	0.855932	2	2	0
GOTERM	basal plasma membrane	19	17	1	1	0	33	55	1	0.980215	1	0	0.6424	0.856006	4	4	0
GOTERM	response to gamma radiation	21	21	0	0	0	36	64	0.2699	0.810892	1	2	0.6281	0.856044	5	5	0
GOTERM	endocytic vesicle membrane	22	21	0	1	0	86	134	0.6535	0.898103	1	1	0.6347	0.856123	5	5	0
GOTERM	cell fate commitment	29	29	0	0	0	13	127	0.779	0.906427	1	1	0.6125	0.856155	7	7	0
GOTERM	GPI anchor biosynthetic process	21	20	0	1	0	23	35	0.6445	0.900328	1	1	0.5956	0.856177	5	5	0
GOTERM	regulation of Rab GTPase activity	51	44	4	2	1	70	120	0.8933	0.965778	2	1	0.5573	0.856202	11	11	0
GOTERM	positive regulation of nitric-oxide synthase activity	9	8	0	1	0	36	36	1	0.917263	0	0	0.6372	0.856227	2	2	0
GOTERM	voltage-gated ion channel activity	149	134	1	5	9	44	129	0.6659	0.903268	7	6	0.5706	0.856251	34	33	0
GOTERM	lysosphingolipid and lysophosphatidic acid receptor activity	13	12	0	1	0	5	25	1	0.955566	1	0	0.6053	0.856313	3	3	0
GOTERM	mitochondrion	1038	911	29	39	59	20	43	0.9113	0.997029	46	37	0.5479	0.856326	228	224	0
GOTERM	camera-type eye development	30	29	0	1	0	10	40	0.4318	0.873163	1	2	0.6169	0.856358	7	7	0
GOTERM	protein kinase C binding	22	21	0	1	0	32	97	0.6538	0.899016	1	1	0.6375	0.856375	5	5	0
GOTERM	UTP biosynthetic process	10	8	0	1	1	16	50	1	0.916818	0	0	0.6409	0.856434	2	2	0
GOTERM	specific RNA polymerase II transcription factor activity	32	32	0	0	0	23	57	0.2128	0.823419	2	3	0.5691	0.856464	8	8	0
GOTERM	hydrolase activity, acting on acid anhydrides, catalyzing transmembrane movement of substances	47	41	1	3	2	66	107	1	0.997709	2	0	0.5971	0.856467	10	10	0
GOTERM	neuron fate commitment	17	17	0	0	0	12	41	1	0.978066	1	0	0.6419	0.856483	4	4	0
GOTERM	pattern specification process	45	41	0	2	2	17	65	0.6094	0.897372	2	2	0.5932	0.856522	10	10	0
GOTERM	inner ear morphogenesis	41	41	0	0	0	10	41	0.8784	0.952676	2	1	0.5982	0.856532	10	10	0
GOTERM	mitochondrial inner membrane	254	221	11	15	7	16	30	0.1373	0.793005	11	15	0.5331	0.856577	55	55	0
GOTERM	protein homotetramerization	26	24	0	2	0	33	49	0.3382	0.850453	1	2	0.5829	0.856661	6	6	0
GOTERM	response to cytokine stimulus	46	45	0	1	0	17	46	0.8983	0.968125	2	1	0.5893	0.856679	11	11	0
KEGG	KEGG_TERPENOID_BACKBONE_BIOSYNTHESIS	15	15	0	0	0	21	40	1	0.956655	1	0	0.7729	0.85668	4	3	0
GOTERM	actin binding	283	254	8	13	8	66	113	0.9467	0.99879	13	8	0.5377	0.856735	64	63	0
GOTERM	Rho protein signal transduction	35	33	0	2	0	24	85	0.8156	0.904023	2	1	0.604	0.856759	8	8	0
GOTERM	myosin filament	15	12	0	0	3	40	64	0.4604	0.864592	1	1	0.6114	0.85679	3	3	0
GOTERM	sarcoplasmic reticulum	21	21	0	0	0	70	166	1	0.982983	1	0	0.6267	0.856795	5	5	0
GOTERM	embryo implantation	26	25	0	1	0	10	47	1	0.994207	1	0	0.6219	0.856884	6	6	0
GOTERM	negative regulation of gene-specific transcription from RNA polymerase II promoter	43	40	0	3	0	47	99	0.6071	0.898783	2	2	0.5673	0.856894	10	10	0
GOTERM	SH2 domain binding	25	24	1	0	0	64	119	0.7135	0.901573	1	1	0.5835	0.856899	6	6	0
GOTERM	small ribosomal subunit	17	16	0	1	0	4	13	1	0.976845	1	0	0.6041	0.8569	4	4	0
GOTERM	adult walking behavior	21	21	0	0	0	102	175	1	0.984929	1	0	0.6367	0.857011	5	5	0
GOTERM	collagen binding	32	32	0	0	0	53	96	0.2145	0.830221	2	3	0.5785	0.8572	8	8	0
GOTERM	peptide binding	25	25	0	0	0	26	52	1	0.995358	1	0	0.6281	0.857239	6	6	0
GOTERM	sugar binding	170	134	4	1	31	19	70	0.9688	0.995138	7	3	0.5695	0.857308	34	33	0
GOTERM	RNA splicing, via transesterification reactions	25	25	0	0	0	22	26	1	0.994767	1	0	0.6287	0.857314	6	6	0
GOTERM	immune response	441	311	65	12	53	15	34	0.3733	0.87585	16	17	0.5435	0.857326	78	77	0
GOTERM	mitotic sister chromatid segregation	13	12	0	1	0	26	26	1	0.957286	1	0	0.6105	0.857366	3	3	0
GOTERM	epidermal growth factor receptor signaling pathway	27	25	1	1	0	100	101	0.7171	0.906228	1	1	0.6313	0.857372	6	6	0
GOTERM	general RNA polymerase II transcription factor activity	22	21	0	1	0	19	36	0.0167	0.826206	1	4	0.6268	0.857404	5	5	0
GOTERM	phospholipid transport	18	17	0	1	0	157	169	1	0.978978	1	0	0.6459	0.857408	4	4	0
Panther	Notch_signaling_pathway	33	33	0	0	0	25	98	0.8201	0.867482	2	1	0.7572	0.857443	8	7	0
GOTERM	translational initiation	39	33	3	3	0	19	29	0.2305	0.826267	2	3	0.6059	0.857466	8	8	0
GOTERM	protein stabilization	26	25	0	1	0	27	31	1	0.994502	1	0	0.6157	0.857467	6	6	0
GOTERM	peroxisome organization	17	16	0	1	0	18	43	0.557	0.875321	1	1	0.5932	0.857506	4	4	0
GOTERM	cAMP-dependent protein kinase regulator activity	16	16	0	0	0	23	78	0.1952	0.803219	1	2	0.601	0.857524	4	4	0
GOTERM	mitochondrial proton-transporting ATP synthase complex	18	16	2	0	0	8	9	1	0.977035	1	0	0.6004	0.85754	4	4	0
GOTERM	lipid transport	70	61	1	1	7	41	74	0.6004	0.898353	3	3	0.5759	0.85757	15	15	0
GOTERM	cell redox homeostasis	66	61	1	3	1	26	38	0.8218	0.915967	3	2	0.5713	0.857579	15	15	0
GOTERM	activation of phospholipase C activity	18	17	0	0	1	17	59	1	0.979912	1	0	0.6474	0.857581	4	4	0
GOTERM	axonogenesis	60	57	0	3	0	70	157	0.5465	0.885372	3	3	0.5763	0.857589	14	14	0
GOTERM	protein amino acid O-linked glycosylation	18	17	0	1	0	46	77	1	0.978718	1	0	0.6473	0.85764	4	4	0
GOTERM	eating behavior	21	21	0	0	0	8	33	0.28	0.813437	1	2	0.6292	0.857655	5	5	0
GOTERM	activation of JUN kinase activity	25	25	0	0	0	39	62	0.7196	0.905692	1	1	0.6189	0.857782	6	6	0
GOTERM	Wnt receptor signaling pathway through beta-catenin	18	17	0	1	0	52	79	0.584	0.87894	1	1	0.6456	0.857904	4	4	0
GOTERM	regulation of long-term neuronal synaptic plasticity	17	16	0	1	0	37	125	0.5581	0.873258	1	1	0.6009	0.857916	4	4	0
Panther	Dopamine_receptor_mediated_signaling_pathway	32	26	1	4	1	77	131	1	0.997026	1	0	0.6622	0.85809	7	6	0
GOTERM	protein kinase inhibitor activity	22	21	1	0	0	17	49	1	0.984016	1	0	0.636	0.858135	5	5	0
GOTERM	phosphoinositide binding	60	57	0	2	1	69	111	0.1518	0.800858	3	5	0.5802	0.858141	14	14	0
GOTERM	defense response	75	62	3	2	8	13	26	0.6079	0.897644	3	3	0.6067	0.858218	16	15	0
GOTERM	cortical cytoskeleton	18	17	0	1	0	54	77	1	0.980303	1	0	0.6433	0.858409	4	4	0
GOTERM	nuclear chromosome	24	21	1	2	0	28	38	0.2821	0.815366	1	2	0.6377	0.858555	5	5	0
GOTERM	endosome	203	186	4	8	5	34	56	0.4493	0.878756	9	10	0.5568	0.858739	47	46	0
GOTERM	metallocarboxypeptidase activity	25	21	0	0	4	91	212	0.6621	0.897273	1	1	0.6337	0.858887	5	5	0
GOTERM	stress fiber	22	21	0	1	0	42	76	0.6612	0.899493	1	1	0.631	0.858995	5	5	0
GOTERM	rRNA binding	24	21	0	3	0	5	18	0.6642	0.898062	1	1	0.6316	0.859035	5	5	0
GOTERM	GDP binding	27	25	0	2	0	35	38	0.125	0.724454	1	3	0.6226	0.859038	6	6	0
GOTERM	cartilage condensation	17	17	0	0	0	11	54	1	0.979208	1	0	0.6538	0.859438	4	4	0
KEGG	KEGG_VIBRIO_CHOLERAE_INFECTION	56	50	3	2	1	33	71	1	0.996873	3	0	0.732	0.859447	13	11	0
Panther	Endothelin_signaling_pathway	19	19	0	0	0	27	133	0.6249	0.845225	1	1	0.5374	0.859672	5	5	0
GOTERM	regulation of GTPase activity	16	13	0	3	0	85	120	0.4824	0.874921	1	1	0.663	0.859678	3	3	0
Panther	Heterotrimeric_G-protein_signaling_pathway-Gi_alpha_and_Gs_alpha_mediated_pathway	82	77	0	4	1	22	90	0.751	0.839583	4	3	0.7622	0.860203	19	17	0
Panther	Fructose_galactose_metabolism	7	7	0	0	0	14	34	1	0.911087	0	0	0.5494	0.860805	2	2	0
Panther	Vitamin_D_metabolism_and_pathway	13	13	0	0	0	34	42	1	0.937826	1	0	0.4191	0.862985	3	4	0
BIOCARTA	MTA3_PATHWAY	19	18	0	0	1	14	49	1	1	1	0	0.868	0.863598	5	3	0
GOTERM	ADP binding	19	17	0	2	0	80	103	1	0.979829	1	0	0.6569	0.864021	4	4	0
BIOCARTA	PGC1A_PATHWAY	24	23	1	0	0	59	90	1	1	1	0	0.8592	0.865263	6	4	0
Panther	5-Hydroxytryptamine_degredation	15	15	0	0	0	33	40	0.533	0.893431	1	1	0.5509	0.865348	4	4	0
BIOCARTA	MEF2D_PATHWAY	21	18	3	0	0	67	121	1	1	1	0	0.8641	0.865399	5	3	0
GOTERM	neuron differentiation	49	46	2	1	0	12	46	0.6752	0.903765	2	2	0.6215	0.865515	12	11	0
Panther	Heterotrimeric_G-protein_signaling_pathway-Gq_alpha_and_Go_alpha_mediated_pathway	32	29	1	1	1	50	81	0.7797	0.841039	1	1	0.4546	0.865718	7	8	0
GOTERM	calcium-activated potassium channel activity	14	13	1	0	0	48	148	1	0.967561	1	0	0.6679	0.865908	3	3	0
GOTERM	dendritic shaft	14	13	0	1	0	167	270	0.4858	0.875127	1	1	0.6677	0.866211	3	3	0
GOTERM	protein-chromophore linkage	16	13	2	1	0	36	70	1	0.966279	1	0	0.6711	0.866367	3	3	0
Panther	Purine_metabolism	6	6	0	0	0	52	54	0.2655	1	0	1	0.8288	0.866628	2	1	0
BIOCARTA	MYOSIN_PATHWAY	31	28	1	2	0	94	148	1	0.997132	1	0	0.8669	0.866804	7	5	0
GOTERM	endothelial cell migration	13	13	0	0	0	24	146	0.4911	0.879136	1	1	0.6638	0.866919	3	3	0
GOTERM	myofibril	15	13	0	0	2	32	72	1	0.964477	1	0	0.6677	0.867015	3	3	0
Panther	Cholesterol_biosynthesis	11	11	0	0	0	21	21	1	0.92222	1	0	0.7969	0.867222	3	2	0
Panther	Interleukin_signaling_pathway	62	58	0	3	1	24	36	0.9482	0.991763	3	1	0.7236	0.867285	15	13	0
GOTERM	cardiac muscle contraction	18	17	0	1	0	20	87	0.2037	0.792687	1	2	0.6531	0.867334	4	4	0
Panther	5HT2_type_receptor_mediated_signaling_pathway	8	7	0	1	0	266	248	1	0.892091	0	0	0.5542	0.86769	2	2	0
PANTHER_BIOLOGICAL_PROCESS	Natural_killer_cell_mediated_immunity	74	45	8	1	20	11	15	0.9006	0.931309	2	1	0.5919	0.869027	11	11	0
GOTERM	calcium ion transport	115	107	0	4	4	68	140	0.1621	0.80168	5	8	0.6033	0.870907	27	26	0
PANTHER_MOLECULAR_FUNCTION	Other_defense_and_immunity_protein	73	52	6	4	11	18	23	0.1116	0.738854	3	5	0.5489	0.871539	13	13	0
BIOCARTA	ERYTH_PATHWAY	15	14	0	0	1	9	32	0.5119	0.902809	1	1	0.8989	0.87189	4	2	0
GOTERM	sensory perception	14	13	0	1	0	21	47	1	0.964187	1	0	0.6707	0.871992	3	3	0
GOTERM	killing of cells of another organism	12	9	2	0	1	4	5	1	0.930764	0	0	0.6919	0.87203	2	2	0
PANTHER_BIOLOGICAL_PROCESS	Phospholipid_metabolism	151	122	14	11	4	38	72	0.5786	1	6	6	0.579	0.872359	31	30	0
GOTERM	vitamin D receptor binding	15	13	0	2	0	25	41	0.4964	0.877038	1	1	0.6762	0.87239	3	3	0
BIOCARTA	IL10_PATHWAY	17	14	1	0	2	18	33	1	1	1	0	0.9011	0.872924	4	2	0
GOTERM	internal side of plasma membrane	16	13	0	3	0	17	57	0.489	0.877679	1	1	0.6666	0.872942	3	3	0
PANTHER_MOLECULAR_FUNCTION	Immunoglobulin	11	4	6	0	1	4	9	1	0.991509	0	0	0.6812	0.873281	1	1	0
GOTERM	ion transmembrane transporter activity	16	13	0	1	2	26	48	1	0.965161	1	0	0.6736	0.874174	3	3	0
GOTERM	microvillus membrane	11	9	0	2	0	34	44	0.3704	0.834525	0	1	0.7039	0.874234	2	2	0
GOTERM	mitochondrial respiratory chain complex I assembly	10	9	0	1	0	8	23	0.3692	0.837645	0	1	0.6961	0.874385	2	2	0
GOTERM	oligosaccharide biosynthetic process	9	9	0	0	0	52	67	0.3676	0.834163	0	1	0.6997	0.874394	2	2	0
GOTERM	isotype switching	10	9	0	1	0	51	71	1	0.930038	0	0	0.6962	0.874466	2	2	0
Panther	Arginine_biosynthesis	7	5	0	1	1	26	26	1	0.866802	0	0	0.764	0.874586	1	1	0
GOTERM	mRNA binding	40	38	0	2	0	15	36	0.0398	0.688954	2	5	0.632	0.874682	10	9	0
GOTERM	cellular carbohydrate metabolic process	10	9	0	0	1	23	28	1	0.923399	0	0	0.6961	0.874835	2	2	0
GOTERM	RNA helicase activity	10	9	1	0	0	44	70	0.3684	0.833056	0	1	0.6919	0.874894	2	2	0
GOTERM	regulation of cell cycle	41	38	0	2	1	19	51	0.5743	0.888251	2	2	0.6284	0.874916	10	9	0
GOTERM	actin filament polymerization	11	9	0	2	0	80	103	1	0.919773	0	0	0.6982	0.874989	2	2	0
GOTERM	lysozyme activity	10	9	1	0	0	13	15	1	0.925071	0	0	0.699	0.875079	2	2	0
GOTERM	long-chain-fatty-acid-CoA ligase activity	10	9	0	1	0	58	58	0.3719	0.833496	0	1	0.6941	0.875189	2	2	0
Panther	p38_MAPK_pathway	20	19	0	1	0	37	49	1	0.983355	1	0	0.7417	0.875429	5	4	0
GOTERM	positive regulation of interleukin-8 production	10	9	0	1	0	16	28	1	0.918411	0	0	0.6933	0.875437	2	2	0
GOTERM	protein amino acid N-linked glycosylation via asparagine	10	9	0	1	0	29	56	1	0.924336	0	0	0.6932	0.875445	2	2	0
GOTERM	mannose binding	15	13	1	0	1	20	38	1	0.964769	1	0	0.6738	0.875473	3	3	0
PANTHER_BIOLOGICAL_PROCESS	Neuronal_activities	142	114	13	8	7	31	117	0.5023	1	6	6	0.579	0.876385	29	28	0
GOTERM	glutathione peroxidase activity	10	9	0	0	1	7	7	0.3689	0.838743	0	1	0.6964	0.876743	2	2	0
PANTHER_BIOLOGICAL_PROCESS	Glycogen_metabolism	52	37	8	5	2	25	56	0.852	0.962876	2	1	0.6047	0.876823	9	9	0
GOTERM	mitochondrial transport	11	9	0	1	1	27	36	1	0.924055	0	0	0.6967	0.876854	2	2	0
PANTHER_MOLECULAR_FUNCTION	Mutase	20	12	7	1	0	35	46	1	1	1	0	0.6049	0.877125	3	3	0
GOTERM	high-density lipoprotein particle remodeling	13	9	1	0	3	22	43	0.3722	0.838045	0	1	0.6968	0.877365	2	2	0
Panther	Heme_biosynthesis	15	15	0	0	0	15	30	0.5298	0.908571	1	1	0.7629	0.877969	4	3	0
BIOCARTA	ASBCELL_PATHWAY	12	9	2	1	0	11	18	1	1	0	0	0.9211	0.878436	2	1	0
GOTERM	microtubule bundle formation	9	9	0	0	0	54	103	0.3738	0.836494	0	1	0.7035	0.878465	2	2	0
BIOCARTA	CLASSIC_PATHWAY	14	9	3	0	2	63	55	1	1	0	0	0.9249	0.878567	2	1	0
GOTERM	negative regulation of signal transduction	42	42	0	0	0	36	80	0.6318	0.898467	2	2	0.6361	0.878598	11	10	0
GOTERM	cAMP-dependent protein kinase complex	10	9	0	1	0	97	107	0.0736	0.732628	0	2	0.7081	0.878655	2	2	0
GOTERM	cilium	81	79	1	1	0	45	96	0.2014	0.827332	4	6	0.619	0.878688	20	19	0
GOTERM	cyclin-dependent protein kinase inhibitor activity	11	9	0	0	2	6	19	0.3721	0.837909	0	1	0.7013	0.878872	2	2	0
GOTERM	mRNA catabolic process	10	9	1	0	0	60	88	0.3706	0.837504	0	1	0.7032	0.878925	2	2	0
PANTHER_MOLECULAR_FUNCTION	Amylase	11	4	5	0	2	39	90	1	0.991864	0	0	0.6824	0.879005	1	1	0
GOTERM	autophagy	36	34	1	1	0	16	56	0.5155	0.875311	2	2	0.6432	0.879343	9	8	0
GOTERM	regulation of Rho protein signal transduction	71	67	0	4	0	131	146	0.4387	0.879339	3	4	0.6275	0.879347	17	16	0
GOTERM	catalytic activity	122	112	3	6	1	29	91	0.4845	0.875987	6	6	0.6191	0.879941	28	27	0
GOTERM	insulin secretion	23	22	0	1	0	40	88	0.6789	0.896328	1	1	0.678	0.880037	6	5	0
GOTERM	ion channel activity	155	133	0	10	12	54	132	0.7988	0.917702	7	5	0.6205	0.880328	33	32	0
GOTERM	actin filament	25	22	1	2	0	55	89	0.6808	0.897171	1	1	0.6762	0.880474	6	5	0
GOTERM	transcriptional repressor complex	28	26	0	2	0	48	110	0.3822	0.864064	1	2	0.6643	0.880625	7	6	0
GOTERM	midbody	22	22	0	0	0	35	46	0.6781	0.898057	1	1	0.6777	0.880775	6	5	0
GOTERM	response to toxin	49	47	0	2	0	35	54	0.2112	0.830535	2	4	0.6534	0.880795	12	11	0
GOTERM	DNA-dependent ATPase activity	28	26	1	1	0	43	91	0.7325	0.90511	1	1	0.6552	0.880848	7	6	0
GOTERM	hydrolase activity, hydrolyzing O-glycosyl compounds	22	18	2	2	0	44	67	1	0.979529	1	0	0.6911	0.881176	5	4	0
GOTERM	homophilic cell adhesion	139	84	0	5	50	63	196	0.6112	0.895598	4	4	0.64	0.881283	21	20	0
GOTERM	integrin complex	28	26	0	0	2	80	92	0.7324	0.90627	1	1	0.6625	0.88131	7	6	0
GOTERM	Golgi stack	24	22	0	2	0	51	64	0.3037	0.838414	1	2	0.6766	0.881447	6	5	0
Panther	Hedgehog_signaling_pathway	14	14	0	0	0	28	82	1	0.938897	1	0	0.7226	0.881561	4	3	0
GOTERM	steroid binding	29	26	1	2	0	35	97	1	0.99666	1	0	0.6651	0.881759	7	6	0
Panther	VEGF_signaling_pathway	14	14	0	0	0	73	86	1	0.938489	1	0	0.4759	0.881774	4	4	0
GOTERM	G-protein signaling, coupled to cAMP nucleotide second messenger	23	22	0	1	0	26	58	0.0915	0.727957	1	3	0.6781	0.881789	6	5	0
KEGG	KEGG_O_GLYCAN_BIOSYNTHESIS	30	29	0	1	0	66	167	0.7709	0.905438	1	1	0.7724	0.88181	7	6	0
GOTERM	regulation of heart contraction	31	30	0	1	0	32	60	0.4504	0.872875	2	2	0.6488	0.881844	8	7	0
GOTERM	myelination	30	30	0	0	0	26	65	0.4542	0.873085	2	2	0.6513	0.881889	8	7	0
GOTERM	ribosome biogenesis	25	22	1	1	1	18	31	0.6805	0.896042	1	1	0.6803	0.881913	6	5	0
GOTERM	Rho guanyl-nucleotide exchange factor activity	67	63	0	4	0	131	143	0.6194	0.897208	3	3	0.6368	0.882219	16	15	0
GOTERM	iron ion binding	65	59	0	4	2	32	56	0.8033	0.912042	3	2	0.6323	0.882221	15	14	0
Panther	Nicotinic_acetylcholine_receptor_signaling_pathway	42	39	0	1	2	40	79	0.8664	0.914701	2	1	0.6657	0.882232	10	9	0
GOTERM	4 iron, 4 sulfur cluster binding	26	26	0	0	0	36	114	0.3713	0.859229	1	2	0.6638	0.882352	7	6	0
GOTERM	heart looping	23	22	0	1	0	29	39	1	0.988647	1	0	0.6723	0.882447	6	5	0
GOTERM	very-long-chain fatty acid metabolic process	11	9	0	0	2	38	40	0.3715	0.833093	0	1	0.7046	0.882513	2	2	0
Panther	5HT4_type_receptor_mediated_signaling_pathway	10	10	0	0	0	63	115	1	0.930123	1	0	0.7604	0.882513	3	2	0
GOTERM	embryonic skeletal system morphogenesis	37	26	0	0	11	8	70	0.3719	0.855362	1	2	0.6542	0.882546	7	6	0
GOTERM	lysosome	135	121	5	7	2	23	41	0.5555	0.899942	6	6	0.638	0.882578	30	29	0
GOTERM	protein tyrosine/serine/threonine phosphatase activity	31	30	0	0	1	40	69	0.4444	0.873795	2	2	0.6485	0.882636	8	7	0
GOTERM	extracellular matrix organization	62	59	1	2	0	37	91	0.3342	0.85461	3	4	0.6357	0.882791	15	14	0
PANTHER_BIOLOGICAL_PROCESS	Protein_disulfide-isomerase_reaction	17	17	0	0	0	39	43	1	0.934152	1	0	0.645	0.882862	4	4	0
GOTERM	complement activation, classical pathway	29	22	3	0	4	36	38	0.6745	0.897145	1	1	0.6757	0.882865	6	5	0
GOTERM	RNA polymerase II transcription mediator activity	28	26	0	2	0	24	70	0.7322	0.906804	1	1	0.6647	0.882888	7	6	0
GOTERM	kinase binding	27	26	0	1	0	32	96	0.7378	0.9031	1	1	0.6674	0.88302	7	6	0
Panther	TCA_cycle	14	13	0	1	0	28	35	0.4789	0.896567	1	1	0.4167	0.883253	3	4	0
KEGG	KEGG_PROXIMAL_TUBULE_BICARBONATE_RECLAMATION	23	20	0	2	1	18	43	0.6465	0.940473	1	1	0.7821	0.883847	5	4	0
GOTERM	proteolysis involved in cellular protein catabolic process	24	22	2	0	0	26	34	0.3017	0.84086	1	2	0.6828	0.884652	6	5	0
GOTERM	actin cytoskeleton organization	119	105	7	7	0	53	114	0.4239	0.875146	5	6	0.6421	0.886497	26	25	0
GOTERM	platelet-derived growth factor receptor signaling pathway	18	18	0	0	0	41	73	0.5957	0.884723	1	1	0.6907	0.887089	5	4	0
GOTERM	glucose metabolic process	44	39	1	3	1	31	42	1	0.99851	2	0	0.67	0.887129	10	9	0
GOTERM	proteasomal ubiquitin-dependent protein catabolic process	19	18	0	1	0	23	77	0.6008	0.886432	1	1	0.6984	0.887169	5	4	0
GOTERM	early endosome membrane	42	35	4	3	0	59	70	0.8312	0.91081	2	1	0.6684	0.887235	9	8	0
GOTERM	Rho GTPase activator activity	22	18	1	3	0	55	96	1	0.979516	1	0	0.693	0.88751	5	4	0
GOTERM	hydrolase activity, acting on ester bonds	18	18	0	0	0	31	63	1	0.979126	1	0	0.6956	0.887663	5	4	0
GOTERM	patterning of blood vessels	19	18	1	0	0	44	80	1	0.979196	1	0	0.699	0.888524	5	4	0
GOTERM	positive regulation of inflammatory response	20	18	0	1	1	23	68	1	0.97988	1	0	0.7024	0.888874	5	4	0
GOTERM	ribosome	186	167	8	7	4	6	13	0.7328	0.904976	8	7	0.647	0.888906	42	40	0
Panther	Huntington_disease	93	91	1	1	0	31	76	0.492	0.874749	5	5	0.786	0.889136	23	20	0
Panther	Metabotropic_glutamate_receptor_group_I_pathway	10	10	0	0	0	48	96	0.3996	0.912668	1	1	0.7561	0.889388	3	2	0
GOTERM	anterior/posterior pattern formation	81	56	0	1	24	38	72	0.3025	0.848777	3	4	0.6639	0.889393	14	13	0
GOTERM	amino acid binding	16	14	1	1	0	22	49	1	0.968007	1	0	0.7137	0.889435	4	3	0
GOTERM	negative regulation of protein amino acid phosphorylation	14	14	0	0	0	52	205	0.5145	0.877558	1	1	0.7102	0.889508	4	3	0
GOTERM	endopeptidase activity	14	14	0	0	0	25	57	0.1518	0.713674	1	2	0.7146	0.889594	4	3	0
GOTERM	vasodilation	14	14	0	0	0	44	116	0.5104	0.877121	1	1	0.7213	0.889661	4	3	0
GOTERM	pathway-restricted SMAD protein phosphorylation	14	14	0	0	0	27	59	1	0.968188	1	0	0.7114	0.89006	4	3	0
GOTERM	cholesterol homeostasis	40	35	1	1	3	26	44	0.0959	0.699932	2	4	0.6741	0.890156	9	8	0
GOTERM	positive regulation of cell division	37	35	0	1	1	23	50	0.2583	0.810833	2	3	0.6765	0.890187	9	8	0
GOTERM	JNK cascade	33	31	0	2	0	36	116	0.7906	0.905454	2	1	0.686	0.890245	8	7	0
GOTERM	autophagic vacuole assembly	14	14	0	0	0	22	40	0.5225	0.876529	1	1	0.7215	0.89033	4	3	0
GOTERM	response to X-ray	15	14	0	1	0	76	82	1	0.968498	1	0	0.7195	0.890426	4	3	0
GOTERM	integrin binding	60	56	1	2	1	51	76	0.5303	0.884181	3	3	0.6683	0.890529	14	13	0
GOTERM	cell wall macromolecule catabolic process	15	14	1	0	0	14	57	1	0.967016	1	0	0.7196	0.890656	4	3	0
GOTERM	acyl-CoA binding	15	14	0	0	1	24	49	0.1489	0.724167	1	2	0.7153	0.890797	4	3	0
GOTERM	phospholipid-translocating ATPase activity	15	14	0	1	0	178	206	1	0.969402	1	0	0.7172	0.890969	4	3	0
GOTERM	intrinsic to endoplasmic reticulum membrane	16	14	0	0	2	28	53	0.512	0.877844	1	1	0.7176	0.891074	4	3	0
GOTERM	neurotransmitter transport	39	35	0	2	2	45	71	0.8326	0.910012	2	1	0.6828	0.891185	9	8	0
Panther	General_transcription_regulation	15	14	0	1	0	17	37	0.5165	0.924653	1	1	0.7215	0.8914	4	3	0
GOTERM	nucleosome	64	35	6	2	21	1	19	1	0.999384	2	0	0.6854	0.891613	9	8	0
GOTERM	protein export from nucleus	15	14	1	0	0	26	45	1	0.969825	1	0	0.7251	0.892076	4	3	0
GOTERM	temperature homeostasis	14	14	0	0	0	30	35	0.5195	0.874677	1	1	0.7176	0.892319	4	3	0
GOTERM	heme binding	122	98	5	2	17	22	50	0.7272	0.907501	5	4	0.6606	0.892425	25	23	0
Ingenuity	Fc.Epsilon.RI.Signaling	20	16	1	1	2	57	58	0.5583	1	1	1	0.9389	0.893655	4	2	0
PANTHER_BIOLOGICAL_PROCESS	B-cell-_and_antibody-mediated_immunity	97	67	13	5	12	18	37	0.6504	1	3	3	0.6296	0.894484	17	16	0
KEGG	KEGG_REGULATION_OF_AUTOPHAGY	35	25	1	1	8	14	43	0.7283	0.919787	1	1	0.7976	0.894978	6	5	0
PANTHER_BIOLOGICAL_PROCESS	Other_oncogenesis	69	42	6	18	3	19	49	1	0.991908	2	0	0.6322	0.895207	11	10	0
GOTERM	glutamine metabolic process	15	14	0	1	0	33	47	1	0.967334	1	0	0.7263	0.895631	4	3	0
PANTHER_MOLECULAR_FUNCTION	Actin_binding_cytoskeletal_protein	106	74	26	3	3	54	106	0.5079	0.992544	4	4	0.592	0.895659	19	18	0
GOTERM	gastrulation	16	14	1	1	0	40	75	0.5148	0.876011	1	1	0.7241	0.895778	4	3	0
GOTERM	mRNA transport	57	52	2	3	0	36	59	0.7457	0.905823	3	2	0.68	0.896347	13	12	0
KEGG	KEGG_ALLOGRAFT_REJECTION	38	16	21	1	0	8	15	1	0.959078	1	0	0.8079	0.896348	4	3	0
PANTHER_MOLECULAR_FUNCTION	Double-stranded_DNA_binding_protein	23	21	0	2	0	38	61	0.2805	0.867698	1	2	0.6429	0.89684	5	5	0
GOTERM	positive regulation of erythrocyte differentiation	10	10	0	0	0	76	92	0.0828	0.704303	1	2	0.7534	0.897129	3	2	0
PANTHER_MOLECULAR_FUNCTION	Kinase_modulator	70	52	14	3	1	64	81	0.2558	0.84378	3	4	0.5607	0.897165	13	13	0
GOTERM	axonal fasciculation	10	10	0	0	0	92	224	0.3967	0.84444	1	1	0.7456	0.89721	3	2	0
GOTERM	cytokine-mediated signaling pathway	48	44	0	1	3	23	31	0.6488	0.898104	2	2	0.6861	0.897433	11	10	0
GOTERM	peptide hormone processing	11	10	0	1	0	82	132	0.3965	0.84291	1	1	0.7492	0.897463	3	2	0
KEGG	KEGG_ETHER_LIPID_METABOLISM	33	30	1	0	2	29	52	1	0.987861	2	0	0.7979	0.897546	8	6	0
GOTERM	transporter activity	291	258	6	10	17	30	70	0.8354	0.964291	13	10	0.6539	0.897647	65	62	0
GOTERM	GTPase activator activity	160	143	6	9	2	83	122	0.9333	0.996624	7	4	0.6653	0.897812	36	34	0
GOTERM	lipoprotein transport	10	10	0	0	0	87	144	1	0.935859	1	0	0.7528	0.898018	3	2	0
PANTHER_BIOLOGICAL_PROCESS	Apoptosis	228	169	26	19	14	31	66	0.136	0.767867	8	12	0.6059	0.898155	42	41	0
GOTERM	gut development	10	10	0	0	0	21	26	1	0.929635	1	0	0.7525	0.898313	3	2	0
GOTERM	dipeptidyl-peptidase activity	11	10	0	0	1	65	285	0.4019	0.843013	1	1	0.7536	0.898384	3	2	0
GOTERM	adrenal gland development	11	10	0	1	0	10	68	1	0.943325	1	0	0.7535	0.898443	3	2	0
GOTERM	defense response to Gram-negative bacterium	10	10	0	0	0	14	22	1	0.935646	1	0	0.7549	0.898727	3	2	0
GOTERM	R-SMAD binding	10	10	0	0	0	67	61	1	0.936774	1	0	0.7523	0.89874	3	2	0
GOTERM	mitotic cell cycle spindle assembly checkpoint	10	10	0	0	0	63	67	0.3976	0.84265	1	1	0.7535	0.89889	3	2	0
GOTERM	RNA polymerase III transcription factor activity	10	10	0	0	0	30	41	0.4028	0.841812	1	1	0.7528	0.899004	3	2	0
PANTHER_MOLECULAR_FUNCTION	Replication_origin_binding_protein	12	12	0	0	0	64	121	1	1	1	0	0.6105	0.899156	3	3	0
GOTERM	histone binding	42	40	0	1	1	33	41	0.8709	0.937173	2	1	0.695	0.899176	10	9	0
PANTHER_MOLECULAR_FUNCTION	G-protein_modulator	35	25	6	3	1	48	196	1	0.987836	1	0	0.6237	0.899606	6	6	0
PANTHER_BIOLOGICAL_PROCESS	Vitamin/cofactor_transport	48	30	13	0	5	11	30	1	0.98322	2	0	0.6489	0.899625	8	7	0
KEGG	KEGG_ARRHYTHMOGENIC_RIGHT_VENTRICULAR_CARDIOMYOPATHY_ARVC	76	70	2	3	1	80	182	0.869	0.947964	4	2	0.7953	0.900011	18	15	0
BIOCARTA	ARAP_PATHWAY	18	16	1	0	1	58	71	1	1	1	0	0.9325	0.900146	4	2	0
KEGG	KEGG_GLYCOLYSIS_GLUCONEOGENESIS	62	53	0	3	6	19	26	0.7518	0.909586	3	2	0.8048	0.900548	13	11	0
GOTERM	integral to Golgi membrane	45	44	0	0	1	54	111	0.6577	0.900023	2	2	0.6983	0.90064	11	10	0
[truncated: 787 more rows]
